# Supplementary material for: Sequential gene expression analysis of cervical malignant transformation identifies RFC4 as a novel diagnostic and prognostic biomarker
Source: BMC Med. 2022 Nov 9;20:437. doi: 10.1186/s12916-022-02630-8 (PMC9648022; doi:10.1186/s12916-022-02630-8)
Supplement: Supplementary file 2 — Additional file 2: Table S7. Enrichment of chromosomal region. Table S8. Simplified results of GO enrichment. Table S9. KEGG enrichment results. [file 12916_2022_2630_MOESM2_ESM.xlsx]

## Sheet: Table S7
Table S7. Enrichment of chromosomal region.
Cytoband	Gene Symbol	Count	Size	q-value	Previously reported	Refs
LN_UP
17q21	KRT19,HOXB7,HOXB6,PRR15L,HOXB5,TOP2A,KRT24	7	437	0.0251	Amp; HPV Integration	1, 2
HN_UP
3q13	TMEM39A,CIP2A,POLQ,EAF2,C3orf52,SPICE1,GTPBP8,CD86,CFAP44,COX17,ZDHHC23,SLC15A2,SIDT1,ALCAM,HGD,UPK1B	16	180	0.016	Amp*	3, 4
12q13	RACGAP1,PRIM1,TMEM106C,SENP1,NEMP1,TROAP,TIMELESS,CDK2,RHEBL1,NXPH4,GLS2,COQ10A,BIN2,C12orf54,FMNL3,HOXC6,ESPL1,LINC00592,KRT7,KRT80,CBX5,HSD17B6,KRT8,GALNT6,KRT18	25	392	0.0231	HPV Integration	5
CN_UP
3q27	RFC4,C3orf70,ABCF3,ETV5,RPL39L,PSMD2,DVL3,LAMP3,DNAJB11,B3GNT5,SENP2,IGF2BP2,ABCC5,MAGEF1,FAM131A,ALG3,MAP3K13,KLHL6,ECE2,YEATS2,PARL	21	108	2.46e-05	Amp*	1, 4
3q29	SENP5,LSG1,RNF168,UBXN7,TMEM44,ATP13A3,PIGX,OPA1,MELTF,WDR53,LRRC15,IQCG,PCYT1A,FBXO45,PAK2,FYTTD1,CEP19,MELTF-AS1,TMEM44-AS1,SLC51A,TFRC	21	121	9.04e-05	Amp	1
3q13	TMEM39A,CIP2A,ABHD10,POLQ,IQCB1,C3orf52,NEPRO,LRRC58,COX17,ALCAM,PHLDB2,CD86,QTRT2,CFAP44,ZDHHC23,GTPBP8,SPICE1,PLA1A,FSTL1,CBLB,EAF2,HCLS1,PLCXD2,TRAT1,B4GALT4	25	180	0.000398	Amp*	4, 6
3q21	DTX3L,MBD4,MCM2,CCDC14,WDR5B,SNX4,KPNA1,HSPBAP1,PARP14,RPN1,UMPS,OSBPL11,ZNF148,RUVBL1,PARP9,KBTBD12,PLXNA1,RPL32P3,ZXDC	19	135	0.00275	Amp*	4, 7
2q31	CDCA7,HAGLR,HAT1,HOXD11,PDK1,HOXD13,HOXD9,HOXD10,SPC25,LINC01116,HOXD4,TTC30A,PRKRA-AS1,CHN1,LINC01305,FKBP7,HOXD8,GAD1,SESTD1,WIPF1	20	147	0.00275	Amp	8
1q32	DTL,KIF14,NEK2,IPO9,FLVCR1,NSL1,IL24,ZNF281,TMEM206,VASH2,HSD11B1,UTP25,LINC00467,UBE2T,RPS6KC1,INTS7,TRAF5,DDX59,RAB29,G0S2,PPP1R12B,CAMSAP2,CHI3L1,FCMR,ATF3	25	256	0.0472	Amp*	4
3q26	ACTL6A,ECT2,GOLIM4,FNDC3B,PRKCI,GNB4,MYNN,PDCD10,PHC3,MRPL47,TTC14,ZNF639,USP13,PIK3CA,NCEH1,KCNMB3,GPR160,SKIL,TNFSF10	19	177	0.0472	Amp*	4, 8, 9
8q13	SULF1,ARMC1,CSPP1,PDE7A,MTFR1,MYBL1,LACTB2,ADHFE1,PTTG3P,SLCO5A1	10	66	0.0472
3q12	ZBTB11,NXPE3,FILIP1L,TBC1D23,COL8A1,CMSS1,CEP97,DCBLD2	8	45	0.0472	Amp	10
LN_DN
No results
HN_DN
1q21	ADAMTSL4,FLG-AS1,RPTN,CRCT1,ANKRD35,TUFT1,IVL,S100A10,SPRR2C,SPRR1B,SPRR1A,CRNN,PGLYRP4,SPRR3,LOR,GJA5,EFNA3,S100A14,S100A12	19	379	0.00139	Amp; HPV Integration	5, 8
19q13	NOVA2/IRF2BP1/MAP3K10/THAP8/ZNF134/PRRG2/ZNF419/ZNF667/UPK1A/B3GNT8/ZNF304/ZNF320/ZNF415/RCN3/ZNF677/DMKN/CYP2B7P/ZNF264/CD177/ZNF211/KLK6/TRAPPC6A/SBSN/PPFIA3/ZSCAN18/ZFP36/FOSB/PPP1R15A/LYPD3/KLK8/KLK11/KLK12/SULT2B1/KLK13/ITPKC/KLK10/PAF1/KLK7	38	1125	0.00139	Amp	8, 11
CN_DN
19p13	RAB11B-AS1/FUT3/FUT6/MADCAM1/SNORA68/PEX11G/CYP4F22/CFD/MVB12A/ZNF439/SH2D3A/NXNL1/ZNF844/CAPS/ZNF441/STAP2/CCDC124/CERS4/RAB3D/CRB3/REEP6/TRIP10/PLIN3/PIK3R2/CYP4F12/ALKBH7/WIZ/TRAPPC5/IL12RB1/LRG1/PIN1/SLC27A1/RPL36/ATG4D/RAVER1/ZNF426/TINCR/NRTN/EPHX3/FBXW9/NDUFB7/NDUFS7/ATP5F1D/CYP4F3/ZBTB7A/GNA15/TNFSF9/MAP2K2/COPE/ANGPTL4/ABHD17A/TJP3/CC2D1A/PGLS/TLE2/DNAJB1/GADD45B	57	754	9.65e-07	Amp (19p13.2) / Del (19p13.3)	8
19q13	KLK11/SULT2B1/NOVA2/FCGBP/B3GNT8/C19orf33/THAP8/MAP3K10/PRRG2/UPK1A/ZNF582/IRF2BP1/KCNK6/KLK8/ZNF667/KLK12/ZNF552/CNFN/KLK13/ETHE1/ZNF526/ZNF134/SBSN/CEACAM7/ZNF667-AS1/KLK10/CD177/ZNF570/VSIG10L/DMKN/ZSCAN18/EPS8L1/PHLDB3/ZNF790-AS1/KLK7/ZNF415/ZNF677/CYP2B7P/LYPD3/KLC3/KRTDAP/ZNF542P/KLK6/TRAPPC6A/PEG3/PPFIA3/PPP1R13L/GRIK5/ZNF264/ZNF320/CBLC/TEX101/FXYD3/ZNF256/CEACAM6/BLVRB/CEACAM5/NKG7/ZNF30…	72	1125	4.96e-06	Amp	8, 11
*CNVs which can alter the expression of genes within their region in cervical cancer as Wilting et al.'s study (ref. 4). Count: number of DEGs found in cytoband. Size: total number of genes in cytoband. Q-value < 0.05 is considered as statistically significant. Abbreviations: Amp, amplification; Del, deletion. References: 1. Narayan G, Bourdon V, Chaganti S, Arias-Pulido H, Nandula SV, Rao PH, Gi…

## Sheet: Table S8
Table S8. Simplified results of GO enrichment.
ID	Description	Size	Cluster	LN_UP				HN_UP				CN_UP				LN_DN				HN_DN				CN_DN				LN_DEG				HN_DEG				CN_DEG
				Count	Gene Symbol	q-value		Count	Gene Symbol	q-value		Count	Gene Symbol	q-value		Count	Gene Symbol	q-value		Count	Gene Symbol	q-value		Count	Gene Symbol	q-value		Count	Gene Symbol	q-value		Count	Gene Symbol	q-value		Count	Gene Symbol	q-value
GO:0000086	G2/M transition of mitotic cell cycle	199	C1	6	CEP70/HMGA2/DONSON/DTL/AURKA/HMMR	0.0602184		51	DTL/CDC7/HMMR/CDC25A/TOPBP1/CDK1/AURKA/BORA/CCNB2/NEK2/CDC6/BLM/PLK4/MELK/CDC25C/DONSON/NDE1/CENPF/CCNB1/BRCA1/CCNA2/KIF14/CENPJ/CLSPN/MASTL/FBXO5/CDK2/PKMYT1/CEP78/MSH6/FOXM1/MRE11/NEDD1/HAUS5/AURKB/CEP152/TPX2/HAUS8/RECQL4/RAD51C/HAUS1/CDK4/HAUS6/CDC25B/SFI1/RNASEH2B/CHEK2/NES/CEP70/ABCB1/HMGA2	7.64413e-19		63	TOPBP1/CDK2/DTL/KIF14/MELK/TAF2/CDC7/NDE1/CEP135/BLM/CDK1/BORA/AURKA/FBXO5/NEK2/HMMR/PLK4/CCP110/MASTL/WEE1/CDC25A/DONSON/BRCA1/CENPJ/MSH6/CDC6/CEP152/CENPF/FOXM1/CCNB2/CLSPN/PCNT/PKMYT1/NEDD1/CDC25C/RAD21/RECQL4/SKP2/CCNB1/CDC25B/HAUS6/CKAP5/TPX2/RINT1/CEP192/AURKB/HAUS8/CCNA2/CEP78/MIIP/MRE11/HAUS5/CEP290/RAD51C/CEP72/CDK14/ODF2/ALMS1/PLCB1/CHEK2/HAUS1/CDK4/CEP131	2.9177e-16		4	PLK3/WEE1/FHL1/CDKN1A	0.0904368		7	CCND1/FBXL7/PLK3/PHLDA1/WEE1/TUBA4A/CDKN1A	0.544028		9	CCND1/SMARCD3/FBXL7/PKIA/MRNIP/PHLDA1/BTRC/TUBA1A/FHL1	0.842438		10	CEP70/HMGA2/DONSON/DTL/AURKA/HMMR/PLK3/WEE1/FHL1/CDKN1A	0.00333157		58	DTL/CDC7/HMMR/CDC25A/TOPBP1/CDK1/AURKA/BORA/CCNB2/NEK2/CDC6/BLM/PLK4/MELK/CDC25C/DONSON/NDE1/CENPF/CCNB1/BRCA1/CCNA2/KIF14/CENPJ/CLSPN/MASTL/FBXO5/CDK2/PKMYT1/CEP78/MSH6/FOXM1/MRE11/NEDD1/HAUS5/AURKB/CEP152/TPX2/HAUS8/RECQL4/RAD51C/HAUS1/CDK4/HAUS6/CDC25B/SFI1/RNASEH2B/CHEK2/NES/CEP70/ABCB1/HMGA2/CCND1/FBXL7/PLK3/PHLDA1/WEE1/TUBA4A/CDKN1A	1.67511e-15		72	TOPBP1/CDK2/DTL/KIF14/MELK/TAF2/CDC7/NDE1/CEP135/BLM/CDK1/BORA/AURKA/FBXO5/NEK2/HMMR/PLK4/CCP110/MASTL/WEE1/CDC25A/DONSON/BRCA1/CENPJ/MSH6/CDC6/CEP152/CENPF/FOXM1/CCNB2/CLSPN/PCNT/PKMYT1/NEDD1/CDC25C/RAD21/RECQL4/SKP2/CCNB1/CDC25B/HAUS6/CKAP5/TPX2/RINT1/CEP192/AURKB/HAUS8/CCNA2/CEP78/MIIP/MRE11/HAUS5/CEP290/RAD51C/CEP72/CDK14/ODF2/ALMS1/PLCB1/CHEK2/HAUS1/CDK4/CEP131/CCND1/SMARCD3/FBXL7/PKIA/MRNIP…	4.58621e-11
GO:1901988	negative regulation of cell cycle phase transition	211	C1	5	MUC1/HMGA2/DONSON/DTL/AURKA	0.120165		45	DTL/CDT1/TOPBP1/CDK1/AURKA/E2F8/TTK/CHEK1/CDC6/BLM/RBL1/CDC25C/PCNA/EZH2/DONSON/CENPF/CCNB1/NDC80/E2F7/GEN1/TRIP13/BRCA1/CLSPN/FBXO5/CDK2/BUB1B/BUB1/E2F1/CDC20/MSH6/MRE11/AURKB/SLFN11/RPA2/MAD2L1/RFWD3/PRKDC/BAX/SPDL1/TPR/CHEK2/MUC1/SOX4/HMGA2/CDC14B	1.50186e-13		51	TOPBP1/CDK2/TRIP13/DTL/BLM/CDK1/RBL1/AURKA/FBXO5/EZH2/BUB1/WEE1/DONSON/BRCA1/NDC80/MSH6/E2F7/TTK/CHEK1/CDC6/CENPF/E2F1/CLSPN/PCNA/BUB1B/CDC25C/RAD21/GEN1/TFDP2/CCNB1/BAX/PRKDC/CDT1/SLFN11/RINT1/AURKB/MIIP/MRE11/SPDL1/MAD2L1/TFDP1/SOX4/PRMT1/TPR/CDC20/KANK2/CHEK2/PML/E2F8/RFWD3/MUC1	1.20852e-08		9	CCL2/DUSP1/BTG2/PLK2/PLK3/KLF4/WEE1/FHL1/CDKN1A	0.000318457		14	CCND1/PCBP4/FBXL7/SUSD2/PLAGL1/PLK2/PLK3/KLF4/DUSP1/CCL2/BTG2/OVOL1/WEE1/CDKN1A	0.0440292		16	CRADD/C10orf99/CCND1/PCBP4/FAM107A/MAD1L1/KLF4/FBXL7/MRNIP/SUSD2/CCL2/PLAGL1/DUSP1/BTG2/PLK2/FHL1	0.462788		14	MUC1/HMGA2/DONSON/DTL/AURKA/CCL2/DUSP1/BTG2/PLK2/PLK3/KLF4/WEE1/FHL1/CDKN1A	8.08067e-05		59	DTL/CDT1/TOPBP1/CDK1/AURKA/E2F8/TTK/CHEK1/CDC6/BLM/RBL1/CDC25C/PCNA/EZH2/DONSON/CENPF/CCNB1/NDC80/E2F7/GEN1/TRIP13/BRCA1/CLSPN/FBXO5/CDK2/BUB1B/BUB1/E2F1/CDC20/MSH6/MRE11/AURKB/SLFN11/RPA2/MAD2L1/RFWD3/PRKDC/BAX/SPDL1/TPR/CHEK2/MUC1/SOX4/HMGA2/CDC14B/CCND1/PCBP4/FBXL7/SUSD2/PLAGL1/PLK2/PLK3/KLF4/DUSP1/CCL2/BTG2/OVOL1/WEE1/CDKN1A	6.6216e-15		67	TOPBP1/CDK2/TRIP13/DTL/BLM/CDK1/RBL1/AURKA/FBXO5/EZH2/BUB1/WEE1/DONSON/BRCA1/NDC80/MSH6/E2F7/TTK/CHEK1/CDC6/CENPF/E2F1/CLSPN/PCNA/BUB1B/CDC25C/RAD21/GEN1/TFDP2/CCNB1/BAX/PRKDC/CDT1/SLFN11/RINT1/AURKB/MIIP/MRE11/SPDL1/MAD2L1/TFDP1/SOX4/PRMT1/TPR/CDC20/KANK2/CHEK2/PML/E2F8/RFWD3/MUC1/CRADD/C10orf99/CCND1/PCBP4/FAM107A/MAD1L1/KLF4/FBXL7/MRNIP/SUSD2/CCL2/PLAGL1/DUSP1/BTG2/PLK2/FHL1	9.32067e-08
GO:0000079	regulation of cyclin-dependent protein serine/threonine kinase activity	87	C1	0				18	CDKN2A/CDC25A/CCNB2/CDC6/BLM/CKS2/CCNE2/CDC25C/CKS1B/CCNB1/CCNA2/PKMYT1/CDKN3/CDKN2C/PSRC1/CCNE1/CCNF/HERC5	2.04013e-05		23	BLM/CDKN2A/CDC25A/CKS2/CDC6/CCNE2/CKS1B/CCNB2/PKMYT1/CDC25C/CCNB1/HERC5/PSRC1/MNAT1/HHEX/CDKN3/CCNA2/CCNE1/CCNF/TNFAIP3/LATS2/CCNJ/CDKN2C	8.77589e-05		1	CDKN1A	0.345451		5	CCND1/CCND2/KAT2B/CDKN1A/CDK5R1	0.283596		4	CCND1/CCNYL1/KAT2B/CCND2	0.824062		1	CDKN1A	0.527803		23	CDKN2A/CDC25A/CCNB2/CDC6/BLM/CKS2/CCNE2/CDC25C/CKS1B/CCNB1/CCNA2/PKMYT1/CDKN3/CDKN2C/PSRC1/CCNE1/CCNF/HERC5/CCND1/CCND2/KAT2B/CDKN1A/CDK5R1	1.23376e-05		27	BLM/CDKN2A/CDC25A/CKS2/CDC6/CCNE2/CKS1B/CCNB2/PKMYT1/CDC25C/CCNB1/HERC5/PSRC1/MNAT1/HHEX/CDKN3/CCNA2/CCNE1/CCNF/TNFAIP3/LATS2/CCNJ/CDKN2C/CCND1/CCNYL1/KAT2B/CCND2	0.00219071
GO:0045787	positive regulation of cell cycle	390	C1	5	MUC1/HMGA2/MSX1/DTL/AURKA	0.324432		64	DTL/NUSAP1/CDC7/CDT1/CDC25A/CDK1/AURKA/RACGAP1/E2F8/CCNB2/CHEK1/KIF23/DLGAP5/CDC6/CKS2/CCNE2/PLK4/FEN1/SPAG5/CDC25C/CDC45/PCNA/EZH2/CKS1B/UBE2C/CDCA5/CCNB1/NDC80/E2F7/GEN1/ECT2/BRCA1/CCNA2/KIF14/CENPJ/KIF20B/FBXO5/DDX11/CDK2/E2F1/PSRC1/CCNE1/CCNF/SLF1/AURKB/BCL2L11/RECQL4/RAD51C/FOXA1/MAD2L1/GPSM2/BAX/FAM83D/TPR/CDK4/CDC25B/ESPL1/CHEK2/MUC1/SOX4/HMGA2/MSX1/FAP/CCPG1	1.44786e-13		91	CDK2/DTL/KIF14/CDC7/ECT2/NUSAP1/KIF23/CDK1/SPAG5/SLF1/AURKA/FBXO5/EZH2/PLK4/DDX11/NUP62/DLGAP5/CDC25A/CKS2/BRCA1/NDC80/CENPJ/E2F7/CHEK1/CDC6/CDC45/CCNE2/FEN1/CKS1B/E2F1/UBE2C/UHRF2/CCNB2/PCNA/RACGAP1/CDC25C/RAD21/RECQL4/THOC1/GEN1/TFDP2/CDCA5/CCNB1/FAP/CDC25B/ATAD5/BAX/PHIP/PSRC1/CDT1/AURKB/MNAT1/SRPK2/BCL2L11/CCNA2/CUL4B/CSPP1/CCNE1/SLF2/CEP295/CCNF/KIF20B/MAD2L1/EDN1/ASNS/CENPV/ROCK2/RAD51C/TFD…	2.40829e-14		11	EREG/BTG2/NR4A3/PLK2/FOSL1/PLK3/CTGF/ADAMTS1/CDKN1A/MEIS2/FOXA1	0.00107372		31	DYRK3/MYBBP1A/TBX3/CCND1/PCBP4/EREG/WIZ/EDN3/BTC/IL1A/PLAGL1/CCND2/PLK2/SLC6A4/PLK3/FOSL1/NR4A3/BTG2/CITED2/OVOL1/PTK6/FGFR2/CDKN1A/IL1B/CDK5R1/TGM1/ADAMTS1/MEIS2/PAF1/ANXA1/EDN1	0.000101198		30	TBX3/EDN3/PTK6/DYRK3/WNT4/CRADD/PEBP1/TGM1/GDPD5/MYBBP1A/FGFR2/ANXA1/CCND1/EREG/PCBP4/WIZ/SMARCD3/MSX2/TGFA/CCNYL1/CITED2/MSX1/BTC/HMGN5/CCND2/MEIS2/WNT5A/PLAGL1/BTG2/PLK2	0.297178		16	MUC1/HMGA2/MSX1/DTL/AURKA/EREG/BTG2/NR4A3/PLK2/FOSL1/PLK3/CTGF/ADAMTS1/CDKN1A/MEIS2/FOXA1	0.00103665		95	DTL/NUSAP1/CDC7/CDT1/CDC25A/CDK1/AURKA/RACGAP1/E2F8/CCNB2/CHEK1/KIF23/DLGAP5/CDC6/CKS2/CCNE2/PLK4/FEN1/SPAG5/CDC25C/CDC45/PCNA/EZH2/CKS1B/UBE2C/CDCA5/CCNB1/NDC80/E2F7/GEN1/ECT2/BRCA1/CCNA2/KIF14/CENPJ/KIF20B/FBXO5/DDX11/CDK2/E2F1/PSRC1/CCNE1/CCNF/SLF1/AURKB/BCL2L11/RECQL4/RAD51C/FOXA1/MAD2L1/GPSM2/BAX/FAM83D/TPR/CDK4/CDC25B/ESPL1/CHEK2/MUC1/SOX4/HMGA2/MSX1/FAP/CCPG1/DYRK3/MYBBP1A/TBX3/CCND1/PCBP4…	1.94905e-19		121	CDK2/DTL/KIF14/CDC7/ECT2/NUSAP1/KIF23/CDK1/SPAG5/SLF1/AURKA/FBXO5/EZH2/PLK4/DDX11/NUP62/DLGAP5/CDC25A/CKS2/BRCA1/NDC80/CENPJ/E2F7/CHEK1/CDC6/CDC45/CCNE2/FEN1/CKS1B/E2F1/UBE2C/UHRF2/CCNB2/PCNA/RACGAP1/CDC25C/RAD21/RECQL4/THOC1/GEN1/TFDP2/CDCA5/CCNB1/FAP/CDC25B/ATAD5/BAX/PHIP/PSRC1/CDT1/AURKB/MNAT1/SRPK2/BCL2L11/CCNA2/CUL4B/CSPP1/CCNE1/SLF2/CEP295/CCNF/KIF20B/MAD2L1/EDN1/ASNS/CENPV/ROCK2/RAD51C/TFD…	3.58723e-13
GO:0043524	negative regulation of neuron apoptotic process	147	C1	1	PPARGC1A	0.580391		10	KIF14/MDK/BAX/NAIP/MSH2/SIX1/PPARGC1A/NDNF/TOX3/ADAM8	0.668698		16	KIF14/PRKCI/BAX/NAIP/NRP1/ADAM8/PIK3CA/MSH2/APOE/SIX4/MEF2C/MDK/F2R/NR4A2/GCLM/FYN	0.566375		9	JUN/NTF3/CCL2/BTG2/NR4A3/CHL1/NR4A2/NTRK2/ISL1	3.99234e-05		9	NTF3/JUN/CHL1/NR4A3/CCL2/NTRK2/BTG2/NR4A2/HMOX1	0.134178		13	PIN1/PINK1/VSTM2L/BOK/HIPK2/CX3CR1/CHL1/NDNF/NTF3/ISL1/CCL2/HMOX1/BTG2	0.332023		10	PPARGC1A/JUN/NTF3/CCL2/BTG2/NR4A3/CHL1/NR4A2/NTRK2/ISL1	0.00063621		19	KIF14/MDK/BAX/NAIP/MSH2/SIX1/PPARGC1A/NDNF/TOX3/ADAM8/NTF3/JUN/CHL1/NR4A3/CCL2/NTRK2/BTG2/NR4A2/HMOX1	0.148221		29	KIF14/PRKCI/BAX/NAIP/NRP1/ADAM8/PIK3CA/MSH2/APOE/SIX4/MEF2C/MDK/F2R/NR4A2/GCLM/FYN/PIN1/PINK1/VSTM2L/BOK/HIPK2/CX3CR1/CHL1/NDNF/NTF3/ISL1/CCL2/HMOX1/BTG2	0.192666
GO:0070997	neuron death	335	C1	2	DDIT4/PPARGC1A	0.586189		22	MYBL2/PARP2/KIF14/PARP1/BCL2L11/BID/SLC9A1/MDK/PCSK9/BAX/NAIP/MYB/MSH2/SIX1/DDIT4/PPARGC1A/NDNF/TOX3/FADD/GPX1/NF1/ADAM8	0.616053		43	KIF14/MYBL2/PARP2/SIAH1/TBK1/PRKCI/APAF1/TLR4/BAX/PARP1/CBL/NAIP/RRAS2/SLC9A1/NRP1/ITGA1/SRPK2/BCL2L11/CASP8/ADAM8/PIK3CA/TIGAR/MSH2/APOE/SIRT1/EGR1/SCN2A/SIX4/REL/ITGAM/MEF2C/MDK/RAB29/MYB/F2R/NR4A2/GCLM/TGFB2/CTSZ/PCSK9/EGLN3/FYN/DDIT4	0.121367		11	JUN/NTF3/FOS/EGR1/CCL2/BTG2/NR4A3/CHL1/NR4A2/NTRK2/ISL1	0.000376705		17	BAD/BNIP3/CSF3/KLK6/NTF3/JUN/CHL1/NR4A3/FOS/CCL2/NTRK2/BTG2/NR4A2/HMOX1/CDK5R1/FBXW7/EFNB2	0.113475		31	MAGI1/BAD/CHP1/PIN1/PINK1/VSTM2L/KLK6/BOK/ENDOG/CSF3/GRIK5/CLU/SORL1/HIPK2/LRRK2/CHGA/GATA3/CX3CR1/CHL1/NDNF/NTF3/ISL1/FZD1/CCL2/WNT5A/EFNB2/HMOX1/FOS/BTG2/DKK1/BNIP3	0.0825886		13	DDIT4/PPARGC1A/JUN/NTF3/FOS/EGR1/CCL2/BTG2/NR4A3/CHL1/NR4A2/NTRK2/ISL1	0.00458233		39	MYBL2/PARP2/KIF14/PARP1/BCL2L11/BID/SLC9A1/MDK/PCSK9/BAX/NAIP/MYB/MSH2/SIX1/DDIT4/PPARGC1A/NDNF/TOX3/FADD/GPX1/NF1/ADAM8/BAD/BNIP3/CSF3/KLK6/NTF3/JUN/CHL1/NR4A3/FOS/CCL2/NTRK2/BTG2/NR4A2/HMOX1/CDK5R1/FBXW7/EFNB2	0.103654		74	KIF14/MYBL2/PARP2/SIAH1/TBK1/PRKCI/APAF1/TLR4/BAX/PARP1/CBL/NAIP/RRAS2/SLC9A1/NRP1/ITGA1/SRPK2/BCL2L11/CASP8/ADAM8/PIK3CA/TIGAR/MSH2/APOE/SIRT1/EGR1/SCN2A/SIX4/REL/ITGAM/MEF2C/MDK/RAB29/MYB/F2R/NR4A2/GCLM/TGFB2/CTSZ/PCSK9/EGLN3/FYN/DDIT4/MAGI1/BAD/CHP1/PIN1/PINK1/VSTM2L/KLK6/BOK/ENDOG/CSF3/GRIK5/CLU/SORL1/HIPK2/LRRK2/CHGA/GATA3/CX3CR1/CHL1/NDNF/NTF3/ISL1/FZD1/CCL2/WNT5A/EFNB2/HMOX1/FOS/BTG2/DKK1/…	0.00508602
GO:0048145	regulation of fibroblast proliferation	90	C1	0				14	CDC6/CCNB1/CCNA2/E2F1/PRKDC/BAX/CDK4/MYB/RNASEH2B/PDGFRA/FTH1/NF1/S100A6/PDGFA	0.00560312		14	CDC6/E2F1/FN1/CCNB1/BAX/PRKDC/DHX9/CCNA2/WNT2/SPHK1/PML/MYB/CDK4/NLRC3	0.193919		6	JUN/MYC/EREG/CDKN1A/PDGFD/SFRP1	0.000576086		8	EREG/ESR1/BTC/JUN/MYC/CDKN1A/PDGFD/AQP1	0.0500352		11	ESR1/EREG/PDGFD/GSTP1/BTC/AQP1/DACH1/WNT5A/SFRP1/PDGFC/PDGFRA	0.127374		6	JUN/MYC/EREG/CDKN1A/PDGFD/SFRP1	0.00895098		22	CDC6/CCNB1/CCNA2/E2F1/PRKDC/BAX/CDK4/MYB/RNASEH2B/PDGFRA/FTH1/NF1/S100A6/PDGFA/EREG/ESR1/BTC/JUN/MYC/CDKN1A/PDGFD/AQP1	7.61851e-05		25	CDC6/E2F1/FN1/CCNB1/BAX/PRKDC/DHX9/CCNA2/WNT2/SPHK1/PML/MYB/CDK4/NLRC3/ESR1/EREG/PDGFD/GSTP1/BTC/AQP1/DACH1/WNT5A/SFRP1/PDGFC/PDGFRA	0.0138078
GO:0048146	positive regulation of fibroblast proliferation	55	C1	0				11	CDC6/CCNB1/CCNA2/E2F1/PRKDC/CDK4/MYB/RNASEH2B/PDGFRA/S100A6/PDGFA	0.00264768		12	CDC6/E2F1/FN1/CCNB1/PRKDC/DHX9/CCNA2/WNT2/SPHK1/PML/MYB/CDK4	0.0392629		5	JUN/MYC/EREG/CDKN1A/PDGFD	0.000576824		8	EREG/ESR1/BTC/JUN/MYC/CDKN1A/PDGFD/AQP1	0.00593518		8	ESR1/EREG/PDGFD/BTC/AQP1/WNT5A/PDGFC/PDGFRA	0.122864		5	JUN/MYC/EREG/CDKN1A/PDGFD	0.00675543		19	CDC6/CCNB1/CCNA2/E2F1/PRKDC/CDK4/MYB/RNASEH2B/PDGFRA/S100A6/PDGFA/EREG/ESR1/BTC/JUN/MYC/CDKN1A/PDGFD/AQP1	1.44383e-06		20	CDC6/E2F1/FN1/CCNB1/PRKDC/DHX9/CCNA2/WNT2/SPHK1/PML/MYB/CDK4/ESR1/EREG/PDGFD/BTC/AQP1/WNT5A/PDGFC/PDGFRA	0.00159189
GO:0043616	keratinocyte proliferation	40	C1	0				1	EPPK1	0.876681		5	EPPK1/CASK/PRKD1/MED1/CDH3	0.583703		3	ZFP36/EREG/KRT2	0.012324		9	EREG/SLURP1/KRT2/ZFP36/BCL11B/PPARD/KLK8/TGM1/EFNB2	0.000220843		10	SLURP1/KLK8/TGM1/EREG/KRT2/CDH13/SDR16C5/EFNB2/ZFP36/PTCH1	0.00449307		3	ZFP36/EREG/KRT2	0.0596385		10	EPPK1/EREG/SLURP1/KRT2/ZFP36/BCL11B/PPARD/KLK8/TGM1/EFNB2	0.0139412		15	EPPK1/CASK/PRKD1/MED1/CDH3/SLURP1/KLK8/TGM1/EREG/KRT2/CDH13/SDR16C5/EFNB2/ZFP36/PTCH1	0.00561313
GO:0048660	regulation of smooth muscle cell proliferation	168	C1	2	IGFBP3/PPARGC1A	0.390717		11	DNMT1/AKR1B1/PRKDC/MMP9/APLN/MYB/IGFBP3/PPARGC1A/TGM2/TPM1/FGF9	0.689469		16	THBS1/STAT1/SKP2/PRKDC/TRIB1/MNAT1/DNMT1/AKR1B1/MMP9/PDE1A/TNFAIP3/EDN1/TPM1/MEF2C/ABCC4/MYB	0.70856		9	JUN/EREG/NR4A3/HBEGF/TRIB1/KLF4/ADAMTS1/CDKN1A/PDGFD	8.76921e-05		16	APOD/EREG/IGFBP5/NDRG4/HBEGF/JUN/KLF4/NR4A3/IL18/PPARD/FGFR2/CDKN1A/HMOX1/ADAMTS1/PDGFD/EDN1	0.00174883		15	APOD/NDRG4/HPGD/IL18/FGFR2/EREG/COMT/CDH13/PDGFD/GSTP1/KLF4/NDRG2/IGFBP5/HMOX1/HBEGF	0.284841		11	IGFBP3/PPARGC1A/JUN/EREG/NR4A3/HBEGF/TRIB1/KLF4/ADAMTS1/CDKN1A/PDGFD	0.000428136		27	DNMT1/AKR1B1/PRKDC/MMP9/APLN/MYB/IGFBP3/PPARGC1A/TGM2/TPM1/FGF9/APOD/EREG/IGFBP5/NDRG4/HBEGF/JUN/KLF4/NR4A3/IL18/PPARD/FGFR2/CDKN1A/HMOX1/ADAMTS1/PDGFD/EDN1	0.00888946		31	THBS1/STAT1/SKP2/PRKDC/TRIB1/MNAT1/DNMT1/AKR1B1/MMP9/PDE1A/TNFAIP3/EDN1/TPM1/MEF2C/ABCC4/MYB/APOD/NDRG4/HPGD/IL18/FGFR2/EREG/COMT/CDH13/PDGFD/GSTP1/KLF4/NDRG2/IGFBP5/HMOX1/HBEGF	0.27439
GO:0022407	regulation of cell-cell adhesion	388	C1	2	TNFSF11/EPCAM	0.63962		25	BLM/TMIGD2/NEXMIF/FOXA1/CD86/MYB/PAG1/SOX2/ABAT/CD274/VTCN1/EPCAM/SDC4/ASS1/PODXL/RUNX3/XBP1/IDO1/IRF1/VCAM1/FGB/FADD/LYN/ADAM8/CCR7	0.617718		43	FAM49B/BLM/TNFSF13B/RIPK2/PTK2/TNFSF4/TMIGD2/ADAM19/CD86/CD274/PAK2/PAG1/LEF1/KIF26B/CBFB/ADAM8/PIK3CA/CD83/ZBTB1/VCAM1/CTLA4/FOXA1/TWSG1/ICOS/IL7R/EPCAM/MYB/DUSP10/VNN1/CXCL13/LYN/PRKCA/CCL19/ITPKB/NEXMIF/BMP2/ADTRP/PTPRC/FYN/TFRC/ICAM1/ADA/IDO1	0.389163		10	CCL2/EGR3/SMAD7/NR4A3/EFNA5/KLF4/CXCL12/ALOX12/BMP2/FOXA1	0.00319235		27	DPP4/HFE/ALOX12/BAD/CCDC88B/CXCL12/PELI1/EGR3/KLF4/NR4A3/EFNA5/CCL2/IL18/SMAD7/NOD2/CITED2/SFTPD/WNK1/ARG1/IL1RN/IL1B/CDSN/BMP2/SERPINE2/CD83/ANXA1/EFNB2	0.00173935		36	DPP4/ALOX12/IL18/HFE/BMP7/WNT4/CD24/CD4/BAD/ANXA1/NOD2/IL12RB1/PYCARD/VSIR/CCDC88B/MAD1L1/KLF4/SFTPD/CEACAM6/ZNF703/TNFSF9/IL1RN/CITED2/PIK3R1/ARG2/CEACAM1/GATA3/IGFBP2/PLPP3/EFNA5/PELI1/CCL2/WNT5A/EFNB2/ARG1/EGR3	0.0593425		12	TNFSF11/EPCAM/CCL2/EGR3/SMAD7/NR4A3/EFNA5/KLF4/CXCL12/ALOX12/BMP2/FOXA1	0.0253037		52	BLM/TMIGD2/NEXMIF/FOXA1/CD86/MYB/PAG1/SOX2/ABAT/CD274/VTCN1/EPCAM/SDC4/ASS1/PODXL/RUNX3/XBP1/IDO1/IRF1/VCAM1/FGB/FADD/LYN/ADAM8/CCR7/DPP4/HFE/ALOX12/BAD/CCDC88B/CXCL12/PELI1/EGR3/KLF4/NR4A3/EFNA5/CCL2/IL18/SMAD7/NOD2/CITED2/SFTPD/WNK1/ARG1/IL1RN/IL1B/CDSN/BMP2/SERPINE2/CD83/ANXA1/EFNB2	0.0061112		79	FAM49B/BLM/TNFSF13B/RIPK2/PTK2/TNFSF4/TMIGD2/ADAM19/CD86/CD274/PAK2/PAG1/LEF1/KIF26B/CBFB/ADAM8/PIK3CA/CD83/ZBTB1/VCAM1/CTLA4/FOXA1/TWSG1/ICOS/IL7R/EPCAM/MYB/DUSP10/VNN1/CXCL13/LYN/PRKCA/CCL19/ITPKB/NEXMIF/BMP2/ADTRP/PTPRC/FYN/TFRC/ICAM1/ADA/IDO1/DPP4/ALOX12/IL18/HFE/BMP7/WNT4/CD24/CD4/BAD/ANXA1/NOD2/IL12RB1/PYCARD/VSIR/CCDC88B/MAD1L1/KLF4/SFTPD/CEACAM6/ZNF703/TNFSF9/IL1RN/CITED2/PIK3R1/ARG2/CEAC…	0.022847
GO:0045785	positive regulation of cell adhesion	397	C1	1	TNFSF11	0.802614		26	BLM/TMIGD2/CARMIL1/FOXA1/CD86/MYB/SOX2/CD274/EGFL6/VTCN1/AGR2/SDC4/PODXL/RUNX3/NDNF/TGM2/XBP1/TPM1/NID1/OLFM4/VCAM1/FGB/FADD/LYN/ADAM8/CCR7	0.594655		49	FAM49B/BLM/TNFSF13B/FN1/RIPK2/TNFSF4/CARMIL1/TMIGD2/COL8A1/ADAM19/NRP1/CD86/CD274/FOXC2/PAK2/KIF26B/CBFB/ADAM8/PIK3CA/CD83/ARHGEF7/ZBTB1/TPM1/VCAM1/CTLA4/FOXA1/VEGFA/ICOS/DOCK5/SPOCK2/IL7R/APBB1IP/MYB/DUSP10/VNN1/CXCL13/LYN/PRKCA/NEDD9/TGFB2/CCL19/ITPKB/PTPRC/FYN/NID1/EDIL3/TFRC/ICAM1/ADA	0.146422		9	CCL2/EGR3/CYR61/SMAD7/NR4A3/ABI3BP/CXCL12/FOXA1/SFRP1	0.00940882		24	DPP4/EMILIN3/RHOD/PRSS2/BAD/CCDC88B/DYSF/CXCL12/EGR3/ABI3BP/NR4A3/CCL2/IL18/SMAD7/NOD2/CITED2/S100A10/IL1B/CYR61/CD83/JUP/ANXA1/EFNB2/CD36	0.0146711		38	EPHA1/RHOD/PRSS2/DPP4/IL18/EMILIN3/BMP7/WNT4/CD24/ARL2/CD4/BAD/ANXA1/NOD2/IL12RB1/CDH13/PYCARD/VSIR/TRIOBP/CCDC88B/CEACAM6/TNFSF9/CITED2/PIK3R1/GATA3/TNFRSF18/IGFBP2/PLPP3/JUP/NDNF/CCL2/OLFM4/WNT5A/EFNB2/SFRP1/CYR61/EGR3/CD36	0.035115		10	TNFSF11/CCL2/EGR3/CYR61/SMAD7/NR4A3/ABI3BP/CXCL12/FOXA1/SFRP1	0.0939165		50	BLM/TMIGD2/CARMIL1/FOXA1/CD86/MYB/SOX2/CD274/EGFL6/VTCN1/AGR2/SDC4/PODXL/RUNX3/NDNF/TGM2/XBP1/TPM1/NID1/OLFM4/VCAM1/FGB/FADD/LYN/ADAM8/CCR7/DPP4/EMILIN3/RHOD/PRSS2/BAD/CCDC88B/DYSF/CXCL12/EGR3/ABI3BP/NR4A3/CCL2/IL18/SMAD7/NOD2/CITED2/S100A10/IL1B/CYR61/CD83/JUP/ANXA1/EFNB2/CD36	0.0213553		87	FAM49B/BLM/TNFSF13B/FN1/RIPK2/TNFSF4/CARMIL1/TMIGD2/COL8A1/ADAM19/NRP1/CD86/CD274/FOXC2/PAK2/KIF26B/CBFB/ADAM8/PIK3CA/CD83/ARHGEF7/ZBTB1/TPM1/VCAM1/CTLA4/FOXA1/VEGFA/ICOS/DOCK5/SPOCK2/IL7R/APBB1IP/MYB/DUSP10/VNN1/CXCL13/LYN/PRKCA/NEDD9/TGFB2/CCL19/ITPKB/PTPRC/FYN/NID1/EDIL3/TFRC/ICAM1/ADA/EPHA1/RHOD/PRSS2/DPP4/IL18/EMILIN3/BMP7/WNT4/CD24/ARL2/CD4/BAD/ANXA1/NOD2/IL12RB1/CDH13/PYCARD/VSIR/TRIOBP/CC…	0.00258922
GO:0007162	negative regulation of cell adhesion	276	C1	2	MUC1/EPCAM	0.523925		20	CDKN2A/NEXMIF/CD86/MELTF/MMP12/ADAMDEC1/PAG1/ABAT/CD274/VTCN1/EPCAM/MUC1/SDC4/ASS1/PODXL/RUNX3/IDO1/IRF1/CYP1B1/NF1	0.455552		33	CDKN2A/ADAMDEC1/THBS1/MMP12/PTK2/TNFSF4/MELTF/ANGPT2/SERPINE1/GBP1/PHLDB2/CD86/PLXNC1/CD274/PAG1/PLXNA3/CORO1C/CBFB/CASK/CTLA4/TWSG1/POSTN/LPXN/EPCAM/PLXND1/PLXNA1/NEXMIF/BMP2/ADTRP/PTPRC/MUC1/TGFBI/IDO1	0.290294		9	DUSP1/SMAD7/EFNA5/KLF4/SERPINE1/CXCL12/ALOX12/BMP2/ADAM22	0.00152572		20	HFE/APOD/ALOX12/CXCL12/PELI1/KANK1/KLF4/DUSP1/EFNA5/SMAD7/SERPINE1/SFTPD/WNK1/ARG1/IL1RN/CDSN/BMP2/SERPINE2/ANXA1/SEMA4D	0.00632429		21	APOD/ALOX12/HFE/ANXA1/CDH13/FAM107A/VSIR/MAD1L1/KLF4/SFTPD/ZNF703/IL1RN/PIK3R1/ARG2/CEACAM1/SEMA5A/KANK1/EFNA5/PELI1/ARG1/DUSP1	0.394763		11	MUC1/EPCAM/DUSP1/SMAD7/EFNA5/KLF4/SERPINE1/CXCL12/ALOX12/BMP2/ADAM22	0.00816562		40	CDKN2A/NEXMIF/CD86/MELTF/MMP12/ADAMDEC1/PAG1/ABAT/CD274/VTCN1/EPCAM/MUC1/SDC4/ASS1/PODXL/RUNX3/IDO1/IRF1/CYP1B1/NF1/HFE/APOD/ALOX12/CXCL12/PELI1/KANK1/KLF4/DUSP1/EFNA5/SMAD7/SERPINE1/SFTPD/WNK1/ARG1/IL1RN/CDSN/BMP2/SERPINE2/ANXA1/SEMA4D	0.00568859		54	CDKN2A/ADAMDEC1/THBS1/MMP12/PTK2/TNFSF4/MELTF/ANGPT2/SERPINE1/GBP1/PHLDB2/CD86/PLXNC1/CD274/PAG1/PLXNA3/CORO1C/CBFB/CASK/CTLA4/TWSG1/POSTN/LPXN/EPCAM/PLXND1/PLXNA1/NEXMIF/BMP2/ADTRP/PTPRC/MUC1/TGFBI/IDO1/APOD/ALOX12/HFE/ANXA1/CDH13/FAM107A/VSIR/MAD1L1/KLF4/SFTPD/ZNF703/IL1RN/PIK3R1/ARG2/CEACAM1/SEMA5A/KANK1/EFNA5/PELI1/ARG1/DUSP1	0.0955055
GO:0033628	regulation of cell adhesion mediated by integrin	44	C1	1	MUC1	0.373305		6	NEXMIF/MUC1/PODXL/CYP1B1/LYN/EFNA1	0.210551		13	PTK2/SERPINE1/FOXC2/PLAU/LPXN/CXCL13/LYN/TGFB2/PIK3CG/NEXMIF/EFNA1/ADA/MUC1	0.00232282		1	SERPINE1	0.238481		4	DPP4/SERPINE1/WNK1/EPHA2	0.157617		2	DPP4/EPHA2	0.823223		2	MUC1/SERPINE1	0.192784		10	NEXMIF/MUC1/PODXL/CYP1B1/LYN/EFNA1/DPP4/SERPINE1/WNK1/EPHA2	0.0244366		15	PTK2/SERPINE1/FOXC2/PLAU/LPXN/CXCL13/LYN/TGFB2/PIK3CG/NEXMIF/EFNA1/ADA/MUC1/DPP4/EPHA2	0.0137869
GO:0051098	regulation of binding	369	C2	7	GMNN/IFI16/HMGA2/MSX1/HEY1/AURKA/FOXC1	0.117476		29	CDT1/AURKA/NEK2/STMN1/GMNN/CDCA5/DDX11/PARP1/E2F1/HJURP/AURKB/IFI16/CTHRC1/PLAUR/PCSK9/BAX/MMP9/LHX2/NES/PYHIN1/HEY1/MET/HMGA2/MSX1/BAMBI/ID1/GREM2/CCPG1/FOXC1	0.201492		53	DTX3L/STK3/CTHRC1/AURKA/NEK2/PLAUR/DDX11/GMNN/BAG2/STMN1/LHX2/E2F1/HMGB2/RIPK2/CDCA5/BAX/DUT/DHX9/CDT1/HJURP/PARP1/NVL/AURKB/CEBPG/NRP1/MMP9/CTBP2/DERL1/LEF1/FMR1/SENP2/ARHGEF7/TWIST1/CLIC2/PIM2/APOE/TTBK2/PARP9/NCBP1/MEF2C/IFIT2/DZIP1/IFIT1/HEY2/CAPRIN2/PLXND1/MET/CTSZ/PCSK9/BMP2/LARP6/PYHIN1/IFI16	0.0137566		6	JUN/PLK2/KLF4/BMP2/ISL1/TGFBR3	0.081761		15	HFE/GNL3L/LDOC1/ZNF304/CSF3/SPON1/PLK2/JUN/KLF4/S100A10/HMOX1/BMP2/TGFBR1/FBXW7/CD36	0.31137		34	SLPI/HFE/GNL3L/ZBTB7C/LDOC1/SPON1/PIN1/FAM129B/TRIM6/KLF4/ID4/CSF3/SMARCD3/MSX2/SORL1/ZBTB7A/HIPK2/MSX1/LRRK2/TIAM1/ZNF304/ADRB2/ZNF462/GATA3/TMEM173/TGFBR3/CARD18/GOLGA2/ISL1/WNT5A/HMOX1/DKK1/PLK2/CD36	0.0694399		13	GMNN/IFI16/HMGA2/MSX1/HEY1/AURKA/FOXC1/JUN/PLK2/KLF4/BMP2/ISL1/TGFBR3	0.00869742		44	CDT1/AURKA/NEK2/STMN1/GMNN/CDCA5/DDX11/PARP1/E2F1/HJURP/AURKB/IFI16/CTHRC1/PLAUR/PCSK9/BAX/MMP9/LHX2/NES/PYHIN1/HEY1/MET/HMGA2/MSX1/BAMBI/ID1/GREM2/CCPG1/FOXC1/HFE/GNL3L/LDOC1/ZNF304/CSF3/SPON1/PLK2/JUN/KLF4/S100A10/HMOX1/BMP2/TGFBR1/FBXW7/CD36	0.0639029		87	DTX3L/STK3/CTHRC1/AURKA/NEK2/PLAUR/DDX11/GMNN/BAG2/STMN1/LHX2/E2F1/HMGB2/RIPK2/CDCA5/BAX/DUT/DHX9/CDT1/HJURP/PARP1/NVL/AURKB/CEBPG/NRP1/MMP9/CTBP2/DERL1/LEF1/FMR1/SENP2/ARHGEF7/TWIST1/CLIC2/PIM2/APOE/TTBK2/PARP9/NCBP1/MEF2C/IFIT2/DZIP1/IFIT1/HEY2/CAPRIN2/PLXND1/MET/CTSZ/PCSK9/BMP2/LARP6/PYHIN1/IFI16/SLPI/HFE/GNL3L/ZBTB7C/LDOC1/SPON1/PIN1/FAM129B/TRIM6/KLF4/ID4/CSF3/SMARCD3/MSX2/SORL1/ZBTB7A/HIPK2…	0.000271536
GO:0051099	positive regulation of binding	181	C2	3	GMNN/HMGA2/FOXC1	0.324432		14	CDT1/STMN1/GMNN/CDCA5/DDX11/PARP1/CTHRC1/PLAUR/MMP9/PYHIN1/MET/HMGA2/BAMBI/FOXC1	0.456444		33	DTX3L/STK3/CTHRC1/PLAUR/DDX11/GMNN/STMN1/HMGB2/RIPK2/CDCA5/DHX9/CDT1/PARP1/NVL/CEBPG/NRP1/MMP9/CTBP2/DERL1/FMR1/ARHGEF7/TWIST1/CLIC2/APOE/PARP9/NCBP1/MEF2C/CAPRIN2/PLXND1/MET/BMP2/LARP6/PYHIN1	0.00247775		4	PLK2/KLF4/BMP2/ISL1	0.0736556		8	HFE/GNL3L/CSF3/SPON1/PLK2/KLF4/S100A10/BMP2	0.34734		16	HFE/GNL3L/SPON1/PIN1/FAM129B/TRIM6/KLF4/CSF3/HIPK2/LRRK2/TIAM1/GATA3/TMEM173/ISL1/WNT5A/PLK2	0.280437		7	GMNN/HMGA2/FOXC1/PLK2/KLF4/BMP2/ISL1	0.0424875		22	CDT1/STMN1/GMNN/CDCA5/DDX11/PARP1/CTHRC1/PLAUR/MMP9/PYHIN1/MET/HMGA2/BAMBI/FOXC1/HFE/GNL3L/CSF3/SPON1/PLK2/KLF4/S100A10/BMP2	0.170855		49	DTX3L/STK3/CTHRC1/PLAUR/DDX11/GMNN/STMN1/HMGB2/RIPK2/CDCA5/DHX9/CDT1/PARP1/NVL/CEBPG/NRP1/MMP9/CTBP2/DERL1/FMR1/ARHGEF7/TWIST1/CLIC2/APOE/PARP9/NCBP1/MEF2C/CAPRIN2/PLXND1/MET/BMP2/LARP6/PYHIN1/HFE/GNL3L/SPON1/PIN1/FAM129B/TRIM6/KLF4/CSF3/HIPK2/LRRK2/TIAM1/GATA3/TMEM173/ISL1/WNT5A/PLK2	0.000499534
GO:0051101	regulation of DNA binding	122	C2	5	IFI16/HMGA2/MSX1/HEY1/FOXC1	0.0511237		16	CDT1/NEK2/CDCA5/PARP1/E2F1/HJURP/IFI16/PLAUR/MMP9/LHX2/PYHIN1/HEY1/HMGA2/MSX1/ID1/FOXC1	0.013836		16	NEK2/PLAUR/LHX2/E2F1/HMGB2/CDCA5/CDT1/HJURP/PARP1/CEBPG/MMP9/LEF1/TWIST1/HEY2/PYHIN1/IFI16	0.331814		3	JUN/KLF4/ISL1	0.0945287		4	JUN/KLF4/HMOX1/FBXW7	0.587463		13	ZBTB7C/FAM129B/TRIM6/KLF4/ID4/MSX2/ZBTB7A/HIPK2/MSX1/ZNF462/GATA3/ISL1/HMOX1	0.165393		8	IFI16/HMGA2/MSX1/HEY1/FOXC1/JUN/KLF4/ISL1	0.00254314		20	CDT1/NEK2/CDCA5/PARP1/E2F1/HJURP/IFI16/PLAUR/MMP9/LHX2/PYHIN1/HEY1/HMGA2/MSX1/ID1/FOXC1/JUN/KLF4/HMOX1/FBXW7	0.0233386		29	NEK2/PLAUR/LHX2/E2F1/HMGB2/CDCA5/CDT1/HJURP/PARP1/CEBPG/MMP9/LEF1/TWIST1/HEY2/PYHIN1/IFI16/ZBTB7C/FAM129B/TRIM6/KLF4/ID4/MSX2/ZBTB7A/HIPK2/MSX1/ZNF462/GATA3/ISL1/HMOX1	0.0436009
GO:0051091	positive regulation of DNA-binding transcription factor activity	255	C2	4	TNFSF11/LTF/PPARGC1A/IRAK3	0.304423		13	RHEBL1/LRP8/FOXA1/AIM2/RPS6KA5/ZIC2/LTF/PPARGC1A/IRAK3/TLR2/EIF2AK2/RELN/ADAM8	0.862143		32	STK3/ZIC2/TRIM37/GREM1/AIM2/EIF2AK2/RHEBL1/PRKCI/RIPK2/TLR2/TLR4/DHX9/CEBPG/DHX33/LRP8/ADAM8/EDN1/WNT2/CHUK/SPHK1/CTH/MAP3K7/FOXA1/TRAF5/VEGFA/PRKD1/TRIM52/HCLS1/MBTPS2/MAP3K13/PRKCB/ICAM1	0.228416		4	SRF/GREM1/FOSL1/FOXA1	0.149791		12	ESR1/CSF3/AR/FOSL1/IL18/NOD2/GREM1/IL1B/JUP/EDN1/S100A12/CD36	0.233219		29	S100A12/AR/IL18/ESR1/TLR3/FANK1/RAB7B/NOD2/S100A9/PINK1/PYCARD/STK36/RIPK4/CSF3/CLU/CARD14/ZBTB7A/HIPK2/CAMK1D/TMEM173/NDP/CX3CR1/S100A8/PLPP3/NHLH2/JUP/FZD1/WNT5A/CD36	0.0148487		8	TNFSF11/LTF/PPARGC1A/IRAK3/SRF/GREM1/FOSL1/FOXA1	0.0665515		25	RHEBL1/LRP8/FOXA1/AIM2/RPS6KA5/ZIC2/LTF/PPARGC1A/IRAK3/TLR2/EIF2AK2/RELN/ADAM8/ESR1/CSF3/AR/FOSL1/IL18/NOD2/GREM1/IL1B/JUP/EDN1/S100A12/CD36	0.426025		61	STK3/ZIC2/TRIM37/GREM1/AIM2/EIF2AK2/RHEBL1/PRKCI/RIPK2/TLR2/TLR4/DHX9/CEBPG/DHX33/LRP8/ADAM8/EDN1/WNT2/CHUK/SPHK1/CTH/MAP3K7/FOXA1/TRAF5/VEGFA/PRKD1/TRIM52/HCLS1/MBTPS2/MAP3K13/PRKCB/ICAM1/S100A12/AR/IL18/ESR1/TLR3/FANK1/RAB7B/NOD2/S100A9/PINK1/PYCARD/STK36/RIPK4/CSF3/CLU/CARD14/ZBTB7A/HIPK2/CAMK1D/TMEM173/NDP/CX3CR1/S100A8/PLPP3/NHLH2/JUP/FZD1/WNT5A/CD36	0.00216665
GO:2000273	positive regulation of signaling receptor activity	37	C2	0				3	NCAPG2/RELN/EPHB2	0.704529		6	NCAPG2/GREM1/ITGB1/SHANK3/MED1/EPHB2	0.372696		3	EREG/GREM1/ARC	0.0103474		6	HFE/EREG/SLURP1/ARC/GREM1/FBXW7	0.0135712		8	SLURP1/HFE/EREG/PINK1/ADRA2C/TGFA/ADRB2/ARC	0.0286709		3	EREG/GREM1/ARC	0.0507104		9	NCAPG2/RELN/EPHB2/HFE/EREG/SLURP1/ARC/GREM1/FBXW7	0.0241508		14	NCAPG2/GREM1/ITGB1/SHANK3/MED1/EPHB2/SLURP1/HFE/EREG/PINK1/ADRA2C/TGFA/ADRB2/ARC	0.00725419
GO:0051438	regulation of ubiquitin-protein transferase activity	54	C2	0				8	UBE2C/MASTL/FBXO5/CDC20/ZYG11A/MAD2L1/UBE2S/CDC14B	0.0875195		14	DTX3L/FBXO5/MASTL/BAG2/ZYG11A/UBE2C/AXIN1/DCUN1D5/MAD2L1/UBE2S/CDC20/ARRDC4/DCUN1D2/LIMK1	0.0051704		1	SMAD7	0.266779		2	SMAD7/FBXW7	0.583215		3	PIN1/PINK1/GOLGA2	0.801411		1	SMAD7	0.435216		10	UBE2C/MASTL/FBXO5/CDC20/ZYG11A/MAD2L1/UBE2S/CDC14B/SMAD7/FBXW7	0.0719479		17	DTX3L/FBXO5/MASTL/BAG2/ZYG11A/UBE2C/AXIN1/DCUN1D5/MAD2L1/UBE2S/CDC20/ARRDC4/DCUN1D2/LIMK1/PIN1/PINK1/GOLGA2	0.0165309
GO:0034754	cellular hormone metabolic process	115	C2	2	RBP1/PPARGC1A	0.34171		15	AKR1B1/SPP1/DHRS3/RBP1/PPARGC1A/HSD17B6/HSD17B2/CYP1B1/AKR1C2/AKR1C1/AKR1C3/PDGFRA/SULT1A1/SCPEP1/ECE1	0.0200425		10	SPP1/AKR1B1/ADM/EGR1/HSD17B6/MED1/STARD3NL/BMP2/SULT1A1/ECE1	0.77693		5	TIPARP/EGR1/ADM/BMP2/ALDH1A1	0.00725938		9	BCO2/ESR1/TIPARP/ADM/CRABP2/SULT1E1/BMP2/DHRS9/CYP26B1	0.062099		17	CRABP2/CYP3A4/ESR1/RDH12/WNT4/BCO2/HSD17B8/COMT/AKR1C3/DGAT2/TSPO/AKR1C2/AKR1C1/DHRS9/SDR16C5/DKK3/PDGFRA	0.013035		7	RBP1/PPARGC1A/TIPARP/EGR1/ADM/BMP2/ALDH1A1	0.00691037		24	AKR1B1/SPP1/DHRS3/RBP1/PPARGC1A/HSD17B6/HSD17B2/CYP1B1/AKR1C2/AKR1C1/AKR1C3/PDGFRA/SULT1A1/SCPEP1/ECE1/BCO2/ESR1/TIPARP/ADM/CRABP2/SULT1E1/BMP2/DHRS9/CYP26B1	0.000426022		27	SPP1/AKR1B1/ADM/EGR1/HSD17B6/MED1/STARD3NL/BMP2/SULT1A1/ECE1/CRABP2/CYP3A4/ESR1/RDH12/WNT4/BCO2/HSD17B8/COMT/AKR1C3/DGAT2/TSPO/AKR1C2/AKR1C1/DHRS9/SDR16C5/DKK3/PDGFRA	0.0574278
GO:0042445	hormone metabolic process	218	C2	3	BACE2/RBP1/PPARGC1A	0.341129		21	AKR1B1/CYP27B1/FOXA1/ERO1B/SPP1/BACE2/DHRS3/RBP1/PPARGC1A/HSD17B6/SLC44A4/PON3/HSD17B2/CYP1B1/AKR1C2/AKR1C1/AKR1C3/PDGFRA/SULT1A1/SCPEP1/ECE1	0.0831424		20	CYP27B1/ENPEP/HSD11B1/SPP1/AKR1B1/ERO1B/SCG5/ADM/YWHAH/EGR1/FOXA1/HSD17B6/MED1/CTSZ/STARD3NL/BMP2/ECE2/SULT1A1/ECE1/BACE2	0.738564		7	TIPARP/EGR1/ADM/BMP2/CPE/ALDH1A1/FOXA1	0.00537515		15	DDO/HFE/BCO2/ESR1/KLK6/CRYM/TIPARP/SULT1B1/ADM/CRABP2/IL1B/SULT1E1/BMP2/DHRS9/CYP26B1	0.0276381		32	DUOX1/CRABP2/DDO/CYP3A4/ESR1/HFE/RDH12/WNT4/BCO2/PEBP1/DUOXA1/ACAA1/HSD17B8/CRYM/COMT/AKR1C3/DGAT2/ACE2/KLK6/PAX8/TSPO/AKR1C2/SLC44A4/DUOX2/AKR1C1/GATA3/DHRS9/SDR16C5/DKK3/DIO2/CPA3/PDGFRA	0.000150871		10	BACE2/RBP1/PPARGC1A/TIPARP/EGR1/ADM/BMP2/CPE/ALDH1A1/FOXA1	0.00554879		36	AKR1B1/CYP27B1/FOXA1/ERO1B/SPP1/BACE2/DHRS3/RBP1/PPARGC1A/HSD17B6/SLC44A4/PON3/HSD17B2/CYP1B1/AKR1C2/AKR1C1/AKR1C3/PDGFRA/SULT1A1/SCPEP1/ECE1/DDO/HFE/BCO2/ESR1/KLK6/CRYM/TIPARP/SULT1B1/ADM/CRABP2/IL1B/SULT1E1/BMP2/DHRS9/CYP26B1	0.000992647		52	CYP27B1/ENPEP/HSD11B1/SPP1/AKR1B1/ERO1B/SCG5/ADM/YWHAH/EGR1/FOXA1/HSD17B6/MED1/CTSZ/STARD3NL/BMP2/ECE2/SULT1A1/ECE1/BACE2/DUOX1/CRABP2/DDO/CYP3A4/ESR1/HFE/RDH12/WNT4/BCO2/PEBP1/DUOXA1/ACAA1/HSD17B8/CRYM/COMT/AKR1C3/DGAT2/ACE2/KLK6/PAX8/TSPO/AKR1C2/SLC44A4/DUOX2/AKR1C1/GATA3/DHRS9/SDR16C5/DKK3/DIO2/CPA3/PDGFRA	0.00540812
GO:0030104	water homeostasis	67	C2	1	CFTR	0.429475		6	STMN1/AKR1B1/CYP4F2/CLDN1/CFTR/MET	0.543847		6	STMN1/NEDD4L/AKR1B1/CYP4F2/MET/CLDN1	0.757954		4	SRF/ALOX12/CLDN4/ALOX12B	0.00712962		7	ALOX12/ALOX12B/KRT16/CLDN4/KRT1/CYP26B1/AQP1	0.0390977		16	SCNN1B/SCNN1G/INPP5K/ALOX12/TMEM79/CYP4F12/AQP3/SCNN1A/ALOX12B/FLG/MYO5B/KRT1/CFTR/BPIFA1/AQP1/GRHL3	0.00014334		5	CFTR/SRF/ALOX12/CLDN4/ALOX12B	0.0124286		13	STMN1/AKR1B1/CYP4F2/CLDN1/CFTR/MET/ALOX12/ALOX12B/KRT16/CLDN4/KRT1/CYP26B1/AQP1	0.0270599		22	STMN1/NEDD4L/AKR1B1/CYP4F2/MET/CLDN1/SCNN1B/SCNN1G/INPP5K/ALOX12/TMEM79/CYP4F12/AQP3/SCNN1A/ALOX12B/FLG/MYO5B/KRT1/CFTR/BPIFA1/AQP1/GRHL3	0.0032989
GO:0048872	homeostasis of number of cells	248	C2	2	HOXB6/MFHAS1	0.501262		18	CCNB2/EZH2/FANCC/SENP1/NCAPG2/MTHFD1/BCL2L11/FLVCR1/BAX/LYAR/FCER1G/HOXB6/CXCL6/MFHAS1/TNFRSF17/FADD/LYN/CCR7	0.483405		40	SENP1/INHBA/NCAPG2/EZH2/MERTK/TNFSF13B/FLVCR1/FANCC/UBAP2L/HMGB2/CCNB2/STAT1/BAX/CEBPG/RRN3/BCL2L11/MTHFD1/EPAS1/TNFAIP3/DOCK11/ISG15/PRMT1/FCER1G/VEGFA/PPP2R3C/MEF2C/IL7R/MED1/SKIL/F2R/LYN/HCLS1/L3MBTL3/ITPKB/ADGRF5/PDE4B/TNFRSF17/LYAR/ADA/MFHAS1	0.00656324		6	KLF2/ZFP36/SRF/GPR183/DOCK10/TGFBR3	0.0249101		12	DYRK3/SPNS2/SLC46A2/CXCR2/ZFP36/KLF2/GPR183/BPGM/HMOX1/EPB42/ANXA1/SOX9	0.216759		15	CXCR2/SLC46A2/DYRK3/SPNS2/ANXA1/ZBTB7A/HIPK2/SLC40A1/FOXN1/GATA3/TGFBR3/EPB42/ZFP36/SOX9/HMOX1	0.719612		8	HOXB6/MFHAS1/KLF2/ZFP36/SRF/GPR183/DOCK10/TGFBR3	0.0611616		30	CCNB2/EZH2/FANCC/SENP1/NCAPG2/MTHFD1/BCL2L11/FLVCR1/BAX/LYAR/FCER1G/HOXB6/CXCL6/MFHAS1/TNFRSF17/FADD/LYN/CCR7/DYRK3/SPNS2/SLC46A2/CXCR2/ZFP36/KLF2/GPR183/BPGM/HMOX1/EPB42/ANXA1/SOX9	0.117282		55	SENP1/INHBA/NCAPG2/EZH2/MERTK/TNFSF13B/FLVCR1/FANCC/UBAP2L/HMGB2/CCNB2/STAT1/BAX/CEBPG/RRN3/BCL2L11/MTHFD1/EPAS1/TNFAIP3/DOCK11/ISG15/PRMT1/FCER1G/VEGFA/PPP2R3C/MEF2C/IL7R/MED1/SKIL/F2R/LYN/HCLS1/L3MBTL3/ITPKB/ADGRF5/PDE4B/TNFRSF17/LYAR/ADA/MFHAS1/CXCR2/SLC46A2/DYRK3/SPNS2/ANXA1/ZBTB7A/HIPK2/SLC40A1/FOXN1/GATA3/TGFBR3/EPB42/ZFP36/SOX9/HMOX1	0.0162511
GO:0030193	regulation of blood coagulation	77	C2	1	PLAT	0.454882		12	PLAUR/FCER1G/ABAT/PLAT/ENPP4/SERPING1/TSPAN8/FAP/PDGFRA/FGB/LYN/PDGFA	0.013202		15	PLAUR/THBS1/FAP/TLR4/SERPINE1/PLEK/PLAU/EDN1/APOE/FCER1G/F2R/LYN/PRKCA/ADTRP/PLAT	0.0422163		2	SERPINE1/ALOX12	0.148001		10	ALOX12/F3/SERPINE1/SERPINB2/THBD/KRT1/SERPINE2/EDN1/HPSE/CD36	0.00326041		10	ALOX12/KRT1/F12/CEACAM1/F3/SERPINB2/PROS1/CD36/PDGFRA/HPSE	0.122139		3	PLAT/SERPINE1/ALOX12	0.155159		22	PLAUR/FCER1G/ABAT/PLAT/ENPP4/SERPING1/TSPAN8/FAP/PDGFRA/FGB/LYN/PDGFA/ALOX12/F3/SERPINE1/SERPINB2/THBD/KRT1/SERPINE2/EDN1/HPSE/CD36	5.44065e-06		25	PLAUR/THBS1/FAP/TLR4/SERPINE1/PLEK/PLAU/EDN1/APOE/FCER1G/F2R/LYN/PRKCA/ADTRP/PLAT/ALOX12/KRT1/F12/CEACAM1/F3/SERPINB2/PROS1/CD36/PDGFRA/HPSE	0.00181984
GO:1900046	regulation of hemostasis	77	C2	1	PLAT	0.454882		12	PLAUR/FCER1G/ABAT/PLAT/ENPP4/SERPING1/TSPAN8/FAP/PDGFRA/FGB/LYN/PDGFA	0.013202		15	PLAUR/THBS1/FAP/TLR4/SERPINE1/PLEK/PLAU/EDN1/APOE/FCER1G/F2R/LYN/PRKCA/ADTRP/PLAT	0.0422163		2	SERPINE1/ALOX12	0.148001		10	ALOX12/F3/SERPINE1/SERPINB2/THBD/KRT1/SERPINE2/EDN1/HPSE/CD36	0.00326041		10	ALOX12/KRT1/F12/CEACAM1/F3/SERPINB2/PROS1/CD36/PDGFRA/HPSE	0.122139		3	PLAT/SERPINE1/ALOX12	0.155159		22	PLAUR/FCER1G/ABAT/PLAT/ENPP4/SERPING1/TSPAN8/FAP/PDGFRA/FGB/LYN/PDGFA/ALOX12/F3/SERPINE1/SERPINB2/THBD/KRT1/SERPINE2/EDN1/HPSE/CD36	5.44065e-06		25	PLAUR/THBS1/FAP/TLR4/SERPINE1/PLEK/PLAU/EDN1/APOE/FCER1G/F2R/LYN/PRKCA/ADTRP/PLAT/ALOX12/KRT1/F12/CEACAM1/F3/SERPINB2/PROS1/CD36/PDGFRA/HPSE	0.00181984
GO:0006260	DNA replication	268	C3	4	GMNN/DONSON/PCLAF/DTL	0.324432		83	RMI2/DTL/MCM6/MCM4/POLE2/CDC7/BRIP1/RFC3/GINS2/WDHD1/CDT1/ESCO2/GINS1/EXO1/DBF4/PRIM2/CDK1/TIPIN/E2F8/DSCC1/PCLAF/CHEK1/RAD51/PRIM1/GMNN/CDC6/BLM/CHAF1A/CCNE2/FEN1/MCM2/POLA1/CDC45/PCNA/RMI1/RRM2/DONSON/MCM10/RNASEH2A/DNA2/E2F7/GEN1/ORC6/BRCA1/CCNA2/SMC1A/RFC4/CLSPN/FBXO5/DDX11/RRM1/POLQ/TIMELESS/MCM5/CDK2/ORC5/CHAF1B/MSH6/BARD1/MCM8/MRE11/MCM3/BRCA2/CCNE1/RPA3/SLFN11/LIG1/RECQL4/MCM7/GINS3/SLBP/…	1.26721e-37		99	DNA2/DBF4/RMI2/CDK2/DTL/WDHD1/DSCC1/CDC7/BRIP1/EXO1/RFC3/MCM4/RFC4/POLE2/MCM6/BLM/CDK1/GINS1/PRIM2/RMI1/FBXO5/GINS2/SMC1A/POLQ/MCM2/ESCO2/TIPIN/DDX11/GMNN/DONSON/POLA1/BRCA1/MSH6/FAM111A/RRM2/MCM3/E2F7/CHEK1/PCLAF/CDC6/CDC45/CCNE2/FEN1/PRIM1/DNAJC2/CLSPN/PIF1/ORC6/PCNA/CHAF1B/CHAF1A/RECQL4/THOC1/MCM10/MCM8/GEN1/TIMELESS/BRCA2/CCDC88A/BAZ1A/ATAD5/RAD51/ATR/SUPT16H/DUT/DHX9/ORC5/CDT1/SLFN11/SDE2/PO…	1.34301e-31		3	JUN/EREG/NFIB	0.24913		6	EREG/ZNF365/WIZ/JUN/NFIB/FBXW7	0.719639		5	STN1/EREG/WIZ/ZNF365/DACH1	0.875863		7	GMNN/DONSON/PCLAF/DTL/JUN/EREG/NFIB	0.130615		89	RMI2/DTL/MCM6/MCM4/POLE2/CDC7/BRIP1/RFC3/GINS2/WDHD1/CDT1/ESCO2/GINS1/EXO1/DBF4/PRIM2/CDK1/TIPIN/E2F8/DSCC1/PCLAF/CHEK1/RAD51/PRIM1/GMNN/CDC6/BLM/CHAF1A/CCNE2/FEN1/MCM2/POLA1/CDC45/PCNA/RMI1/RRM2/DONSON/MCM10/RNASEH2A/DNA2/E2F7/GEN1/ORC6/BRCA1/CCNA2/SMC1A/RFC4/CLSPN/FBXO5/DDX11/RRM1/POLQ/TIMELESS/MCM5/CDK2/ORC5/CHAF1B/MSH6/BARD1/MCM8/MRE11/MCM3/BRCA2/CCNE1/RPA3/SLFN11/LIG1/RECQL4/MCM7/GINS3/SLBP/…	3.43314e-28		104	DNA2/DBF4/RMI2/CDK2/DTL/WDHD1/DSCC1/CDC7/BRIP1/EXO1/RFC3/MCM4/RFC4/POLE2/MCM6/BLM/CDK1/GINS1/PRIM2/RMI1/FBXO5/GINS2/SMC1A/POLQ/MCM2/ESCO2/TIPIN/DDX11/GMNN/DONSON/POLA1/BRCA1/MSH6/FAM111A/RRM2/MCM3/E2F7/CHEK1/PCLAF/CDC6/CDC45/CCNE2/FEN1/PRIM1/DNAJC2/CLSPN/PIF1/ORC6/PCNA/CHAF1B/CHAF1A/RECQL4/THOC1/MCM10/MCM8/GEN1/TIMELESS/BRCA2/CCDC88A/BAZ1A/ATAD5/RAD51/ATR/SUPT16H/DUT/DHX9/ORC5/CDT1/SLFN11/SDE2/PO…	1.227e-18
GO:0071897	DNA biosynthetic process	189	C3	3	PCLAF/DTL/SMG7	0.324432		27	DTL/POLE2/RFC3/DSCC1/NEK2/PCLAF/LIN9/BLM/POLA1/TYMS/PCNA/TK1/CENPF/RFC4/POLQ/MRE11/RPA3/AURKB/LIG1/RPA2/POLE/CHTF18/PIF1/POLE4/POLA2/RFC5/POLD3	8.90781e-05		37	DTL/DSCC1/RFC3/LIN9/RFC4/POLE2/BLM/NEK2/TYMS/POLQ/GREM1/POLA1/PCLAF/CENPF/XRN1/DNAJC2/PIF1/PCNA/ATR/NVL/AURKB/CCT5/TK1/POLD3/POLG2/NOX4/POLE/MRE11/POT1/ISG15/TFDP1/ZBTB1/SIRT1/LIG1/CHTF18/SPRTN/RFC5	0.000269527		5	MYC/DUSP1/GREM1/KLF4/CTGF	0.0293624		5	GNL3L/KLF4/MYC/DUSP1/GREM1	0.647524		6	GNL3L/STN1/FAM129B/KLF4/DACH1/DUSP1	0.875863		8	PCLAF/DTL/SMG7/MYC/DUSP1/GREM1/KLF4/CTGF	0.0192881		32	DTL/POLE2/RFC3/DSCC1/NEK2/PCLAF/LIN9/BLM/POLA1/TYMS/PCNA/TK1/CENPF/RFC4/POLQ/MRE11/RPA3/AURKB/LIG1/RPA2/POLE/CHTF18/PIF1/POLE4/POLA2/RFC5/POLD3/GNL3L/KLF4/MYC/DUSP1/GREM1	0.00144843		43	DTL/DSCC1/RFC3/LIN9/RFC4/POLE2/BLM/NEK2/TYMS/POLQ/GREM1/POLA1/PCLAF/CENPF/XRN1/DNAJC2/PIF1/PCNA/ATR/NVL/AURKB/CCT5/TK1/POLD3/POLG2/NOX4/POLE/MRE11/POT1/ISG15/TFDP1/ZBTB1/SIRT1/LIG1/CHTF18/SPRTN/RFC5/GNL3L/STN1/FAM129B/KLF4/DACH1/DUSP1	0.0243504
GO:0090305	nucleic acid phosphodiester bond hydrolysis	295	C3	1	SMG7	0.748054		31	RFC3/EXO1/FEN1/PCNA/RNASEH2A/DNA2/DCLRE1B/EXOSC8/GEN1/REXO5/RFC4/PARP1/DBR1/MRE11/SLFN13/RPA3/ERI1/RPA2/POLE/POP1/BAX/ISG20/POLR3K/RNASEH2B/AZGP1/CECR2/RFC5/DCPS/POLD3/ENPP2/APEX2	0.00559836		49	DNA2/EXO1/RFC3/RFC4/FEN1/XRN1/HMGB2/PCNA/DBR1/PNPT1/GEN1/DCLRE1B/ATAD5/APAF1/POP1/BAX/KPNA1/PARP1/ERI1/POLD3/EXOSC9/MGME1/RNASEH2A/CUL4B/FANCM/RNASE1/POLE/MRE11/AGO2/ISG20L2/ZC3H12D/REXO5/XRN2/TDP2/LACTB2/AEN/ISG20/TSEN15/NCBP1/PNLDC1/NUDT21/HORMAD1/POLR3K/RPP40/SLFN13/RPP25/RFC5/APEX2/ASTE1	0.00101743		1	ZFP36	0.585477		3	ZFP36/ENDOU/DNASE1L3	0.813754		8	ENDOU/RNASET2/ENDOG/ENPP3/RNASE7/DNASE1L3/ENDOD1/ZFP36	0.875863		2	SMG7/ZFP36	0.660664		34	RFC3/EXO1/FEN1/PCNA/RNASEH2A/DNA2/DCLRE1B/EXOSC8/GEN1/REXO5/RFC4/PARP1/DBR1/MRE11/SLFN13/RPA3/ERI1/RPA2/POLE/POP1/BAX/ISG20/POLR3K/RNASEH2B/AZGP1/CECR2/RFC5/DCPS/POLD3/ENPP2/APEX2/ZFP36/ENDOU/DNASE1L3	0.141591		57	DNA2/EXO1/RFC3/RFC4/FEN1/XRN1/HMGB2/PCNA/DBR1/PNPT1/GEN1/DCLRE1B/ATAD5/APAF1/POP1/BAX/KPNA1/PARP1/ERI1/POLD3/EXOSC9/MGME1/RNASEH2A/CUL4B/FANCM/RNASE1/POLE/MRE11/AGO2/ISG20L2/ZC3H12D/REXO5/XRN2/TDP2/LACTB2/AEN/ISG20/TSEN15/NCBP1/PNLDC1/NUDT21/HORMAD1/POLR3K/RPP40/SLFN13/RPP25/RFC5/APEX2/ASTE1/ENDOU/RNASET2/ENDOG/ENPP3/RNASE7/DNASE1L3/ENDOD1/ZFP36	0.101243
GO:0072593	reactive oxygen species metabolic process	276	C3	3	DDIT4/DHFR/PAX2	0.370751		18	FANCC/DHFR/BRCA1/FOXM1/GLS2/GLA/GCHFR/NCF2/DDIT4/ASS1/TLR2/PON3/HP/CYP1B1/PXDN/AKR1C3/NCF4/GPX1	0.643296		23	FANCC/BRCA1/FOXM1/THBS1/MMP3/TLR2/TLR4/PXDN/STK17A/KHSRP/SLC25A33/NOX4/EDN1/NCF2/TIGAR/ITGAM/NNT/IFI6/INSR/FYN/ICAM1/PARL/DDIT4	0.821168		8	KLF2/CYR61/KLF4/ALOX12/CTGF/CDKN1A/MAOB/CRYAB	0.00463982		19	BCO2/MAOB/ALOX12/BNIP3/SLC7A2/EPHX2/ACP5/CRYAB/CD177/SLC18A2/GPX3/KLF4/KLF2/SFTPD/CDKN1A/IL1B/CYR61/EDN1/CD36	0.0122416		31	DUOX1/EPHX2/ALOX12/BMP7/BCO2/DUOXA1/CRYAB/CD177/GPX3/SLC7A2/AKR1C3/PINK1/ACE2/GSTP1/HP/KLF4/CLU/TSPO/SFTPD/MAOB/LRRK2/ARG2/DUOX2/CX3CR1/PLA2R1/HBB/SLC18A2/DDAH1/BNIP3/CYR61/CD36	0.0125954		11	DDIT4/DHFR/PAX2/KLF2/CYR61/KLF4/ALOX12/CTGF/CDKN1A/MAOB/CRYAB	0.00816562		37	FANCC/DHFR/BRCA1/FOXM1/GLS2/GLA/GCHFR/NCF2/DDIT4/ASS1/TLR2/PON3/HP/CYP1B1/PXDN/AKR1C3/NCF4/GPX1/BCO2/MAOB/ALOX12/BNIP3/SLC7A2/EPHX2/ACP5/CRYAB/CD177/SLC18A2/GPX3/KLF4/KLF2/SFTPD/CDKN1A/IL1B/CYR61/EDN1/CD36	0.0245344		54	FANCC/BRCA1/FOXM1/THBS1/MMP3/TLR2/TLR4/PXDN/STK17A/KHSRP/SLC25A33/NOX4/EDN1/NCF2/TIGAR/ITGAM/NNT/IFI6/INSR/FYN/ICAM1/PARL/DDIT4/DUOX1/EPHX2/ALOX12/BMP7/BCO2/DUOXA1/CRYAB/CD177/GPX3/SLC7A2/AKR1C3/PINK1/ACE2/GSTP1/HP/KLF4/CLU/TSPO/SFTPD/MAOB/LRRK2/ARG2/DUOX2/CX3CR1/PLA2R1/HBB/SLC18A2/DDAH1/BNIP3/CYR61/CD36	0.0955055
GO:0097164	ammonium ion metabolic process	199	C3	0				15	APOC1/AKR1B1/HPRT1/PLA2G7/ABAT/CHKA/RARRES3/SLC44A4/SMS/SNCAIP/AKR1C2/AKR1C1/AKR1C3/ENPP2/PCTP	0.479286		15	APOC1/PLA2G7/HPRT1/SMS/ABHD3/AKR1B1/PCYT1A/SPHK1/AGMAT/ITGAM/NR4A2/TGFB2/GPAT4/LPCAT1/PCTP	0.829991		4	NR4A2/ODC1/LDLR/MAOB	0.0904368		14	SMOX/PLA2G4F/PLA2G6/SMPD2/MAOB/LPIN1/BBOX1/LDLR/PLA2G3/AKR1B10/ODC1/NR4A2/BHMT/PLBD1	0.0301569		28	PLA2G4F/BBOX1/SMPD2/GDPD3/PLA2G6/PEBP1/AKR1B10/MBOAT2/SMOX/SGPP2/COMT/AKR1C3/SLC27A1/GPLD1/CROT/PLA2G3/PLA2G4A/PLBD1/MAOB/AKR1C2/SLC44A4/MAOA/AKR1C1/RAB38/CRAT/LPIN1/BCHE/ODC1	0.00106853		4	NR4A2/ODC1/LDLR/MAOB	0.310627		29	APOC1/AKR1B1/HPRT1/PLA2G7/ABAT/CHKA/RARRES3/SLC44A4/SMS/SNCAIP/AKR1C2/AKR1C1/AKR1C3/ENPP2/PCTP/SMOX/PLA2G4F/PLA2G6/SMPD2/MAOB/LPIN1/BBOX1/LDLR/PLA2G3/AKR1B10/ODC1/NR4A2/BHMT/PLBD1	0.0212157		43	APOC1/PLA2G7/HPRT1/SMS/ABHD3/AKR1B1/PCYT1A/SPHK1/AGMAT/ITGAM/NR4A2/TGFB2/GPAT4/LPCAT1/PCTP/PLA2G4F/BBOX1/SMPD2/GDPD3/PLA2G6/PEBP1/AKR1B10/MBOAT2/SMOX/SGPP2/COMT/AKR1C3/SLC27A1/GPLD1/CROT/PLA2G3/PLA2G4A/PLBD1/MAOB/AKR1C2/SLC44A4/MAOA/AKR1C1/RAB38/CRAT/LPIN1/BCHE/ODC1	0.0475212
GO:0030574	collagen catabolic process	41	C3	1	MMP7	0.365975		6	MMP9/MMP12/CTSL/MMP7/FAP/MMP15	0.169548		11	MMP3/MMP12/FAP/ITGB1/MMP9/ADAMTS2/CTSL/CTSS/MMP1/COL13A1/MMP13	0.013718		0				2	PRSS2/KLK6	0.53203		5	PRSS2/VSIR/KLK6/CST3/MMP7	0.335928		1	MMP7	0.386836		8	MMP9/MMP12/CTSL/MMP7/FAP/MMP15/PRSS2/KLK6	0.091585		16	MMP3/MMP12/FAP/ITGB1/MMP9/ADAMTS2/CTSL/CTSS/MMP1/COL13A1/MMP13/PRSS2/VSIR/KLK6/CST3/MMP7	0.00263611
GO:0042737	drug catabolic process	140	C3	2	ASRGL1/GLDC	0.360844		8	ASRGL1/HP/HGD/PXDN/GLDC/SULT1A1/GPX1/ECE1	0.831041		6	PXDN/NNT/GLDC/SULT1A1/ECE1/ADA	0.850278		1	MAOB	0.441218		9	SMOX/CYP2J2/MAOB/ADA2/GPX3/SULT1B1/CYP2C9/SULT1E1/CYP2C18	0.114837		23	DUOX1/CYP3A5/CYP3A4/CYP2C18/CYP2J2/SMOX/GPX3/COMT/ALDH3B2/CYP4B1/CYP2C9/HP/ALDH2/MAOB/MAOA/DUOX2/QPRT/ADA2/CYP2A13/GCAT/HBB/NAGK/NT5E	0.000580339		3	ASRGL1/GLDC/MAOB	0.316465		17	ASRGL1/HP/HGD/PXDN/GLDC/SULT1A1/GPX1/ECE1/SMOX/CYP2J2/MAOB/ADA2/GPX3/SULT1B1/CYP2C9/SULT1E1/CYP2C18	0.229751		29	PXDN/NNT/GLDC/SULT1A1/ECE1/ADA/DUOX1/CYP3A5/CYP3A4/CYP2C18/CYP2J2/SMOX/GPX3/COMT/ALDH3B2/CYP4B1/CYP2C9/HP/ALDH2/MAOB/MAOA/DUOX2/QPRT/ADA2/CYP2A13/GCAT/HBB/NAGK/NT5E	0.13651
GO:0006690	icosanoid metabolic process	108	C3	1	CYP4F3	0.515544		10	CYP4F2/EDN2/PTGES/TLR2/ALOX5/PON3/CYP1B1/AKR1C2/AKR1C3/GPX1	0.330054		6	TLR2/EDN1/SIRT1/CYP4F2/AVPR1A/LTC4S	0.847955		3	ALOX12/PTGDS/ALOX12B	0.0756594		14	GGTLC1/PLA2G4F/ALOX15B/CYP2J2/CYP4F22/ALOX12/EPHX2/MGLL/ALOX12B/CYP2C9/PLA2G3/CYP2C18/ANXA1/EDN1	0.000356184		24	PLA2G4F/GGT6/EPHX2/CYP4F22/MGLL/HPGD/ALOX15B/ALOX12/GGTLC1/ANXA1/CYP2C18/CYP2J2/CYP4F12/AKR1C3/ALOX12B/PLA2G3/CYP2C9/PLA2G4A/CYP4F3/CES2/AKR1C2/CYP2A13/CBR1/PTGDS	3.13165e-06		4	CYP4F3/ALOX12/PTGDS/ALOX12B	0.118337		24	CYP4F2/EDN2/PTGES/TLR2/ALOX5/PON3/CYP1B1/AKR1C2/AKR1C3/GPX1/GGTLC1/PLA2G4F/ALOX15B/CYP2J2/CYP4F22/ALOX12/EPHX2/MGLL/ALOX12B/CYP2C9/PLA2G3/CYP2C18/ANXA1/EDN1	0.000155496		30	TLR2/EDN1/SIRT1/CYP4F2/AVPR1A/LTC4S/PLA2G4F/GGT6/EPHX2/CYP4F22/MGLL/HPGD/ALOX15B/ALOX12/GGTLC1/ANXA1/CYP2C18/CYP2J2/CYP4F12/AKR1C3/ALOX12B/PLA2G3/CYP2C9/PLA2G4A/CYP4F3/CES2/AKR1C2/CYP2A13/CBR1/PTGDS	0.00623661
GO:0033559	unsaturated fatty acid metabolic process	102	C3	1	CYP4F3	0.51081		6	CYP4F2/EDN2/PTGES/CYP1B1/AKR1C2/AKR1C3	0.824455		6	EDN1/SIRT1/SCD5/ELOVL5/CYP4F2/AVPR1A	0.845151		4	ALOX12/DEGS1/PTGDS/ALOX12B	0.0207048		13	PLA2G4F/ALOX15B/CYP2J2/ALOX12/EPHX2/MGLL/ALOX12B/CYP2C9/DEGS1/CYP2C18/ACSL1/ANXA1/EDN1	0.000594899		28	PLA2G4F/EPHX2/MGLL/HPGD/ALOX15B/ALOX12/DECR2/ANXA1/CYP2C18/CYP2J2/CYP4F12/ACAA1/AKR1C3/ELOVL6/ALOX12B/GSTP1/CYP2C9/PLA2G4A/CYP4F3/CES2/ACOT8/AKR1C2/CYP2A13/CBR1/PTGDS/ELOVL4/DEGS1/ACSL1	1.31402e-09		5	CYP4F3/ALOX12/DEGS1/PTGDS/ALOX12B	0.0460654		19	CYP4F2/EDN2/PTGES/CYP1B1/AKR1C2/AKR1C3/PLA2G4F/ALOX15B/CYP2J2/ALOX12/EPHX2/MGLL/ALOX12B/CYP2C9/DEGS1/CYP2C18/ACSL1/ANXA1/EDN1	0.0086592		34	EDN1/SIRT1/SCD5/ELOVL5/CYP4F2/AVPR1A/PLA2G4F/EPHX2/MGLL/HPGD/ALOX15B/ALOX12/DECR2/ANXA1/CYP2C18/CYP2J2/CYP4F12/ACAA1/AKR1C3/ELOVL6/ALOX12B/GSTP1/CYP2C9/PLA2G4A/CYP4F3/CES2/ACOT8/AKR1C2/CYP2A13/CBR1/PTGDS/ELOVL4/DEGS1/ACSL1	0.000120256
GO:0006767	water-soluble vitamin metabolic process	86	C3	5	TCN1/DHFR/ALDH1L1/KYNU/VNN2	0.0402399		9	DHFR/MTHFD2/MTHFD1/SLC25A19/SLC52A1/ALDH1L1/TCN1/FOLR1/KYNU	0.264217		12	MTHFD2/MTRR/MTR/SLC25A32/SLC25A19/MTHFD1/SLC19A1/SLC52A1/PSAT1/SLC2A3/VNN1/ALDH1L2	0.330686		1	SLC2A3	0.344294		4	ACP5/ACPP/PRSS3/SLC19A2	0.438572		7	SLC52A3/ACPP/TCN1/PRSS3/CLYBL/ALDH1L1/GSTO2	0.552491		6	TCN1/DHFR/ALDH1L1/KYNU/VNN2/SLC2A3	0.0077198		13	DHFR/MTHFD2/MTHFD1/SLC25A19/SLC52A1/ALDH1L1/TCN1/FOLR1/KYNU/ACP5/ACPP/PRSS3/SLC19A2	0.117282		19	MTHFD2/MTRR/MTR/SLC25A32/SLC25A19/MTHFD1/SLC19A1/SLC52A1/PSAT1/SLC2A3/VNN1/ALDH1L2/SLC52A3/ACPP/TCN1/PRSS3/CLYBL/ALDH1L1/GSTO2	0.152139
GO:0010565	regulation of cellular ketone metabolic process	125	C3	1	PPARGC1A	0.548619		8	APOC1/BRCA1/INSIG1/SLC7A7/STARD4/PPARGC1A/ACACB/AKR1C3	0.743676		14	APOC1/BRCA1/SLC7A7/INSIG1/PDK1/TWIST1/STARD4/MID1IP1/PDP1/SIRT1/EGR1/ELOVL5/AVPR1A/BMP2	0.549551		5	EGR1/NR4A3/ODC1/BMP2/IRS2	0.00940576		6	IRS1/NR4A3/ODC1/BMP2/BHMT/ANXA1	0.34734		9	WNT4/ANXA1/COMT/AKR1C3/DGAT2/CEACAM1/IRS1/DKK3/ODC1	0.604442		6	PPARGC1A/EGR1/NR4A3/ODC1/BMP2/IRS2	0.0296153		14	APOC1/BRCA1/INSIG1/SLC7A7/STARD4/PPARGC1A/ACACB/AKR1C3/IRS1/NR4A3/ODC1/BMP2/BHMT/ANXA1	0.35384		23	APOC1/BRCA1/SLC7A7/INSIG1/PDK1/TWIST1/STARD4/MID1IP1/PDP1/SIRT1/EGR1/ELOVL5/AVPR1A/BMP2/WNT4/ANXA1/COMT/AKR1C3/DGAT2/CEACAM1/IRS1/DKK3/ODC1	0.326061
GO:0007098	centrosome cycle	119	C4	3	STIL/PCLAF/AURKA	0.21391		29	CDK1/AURKA/STIL/NEK2/PCLAF/CHEK1/PLK4/KIF11/NDE1/RTTN/SASS6/GEN1/BRCA1/CENPJ/CNTLN/CDK2/BRCA2/HAUS5/SPICE1/CCNF/CEP152/HAUS8/CROCC/HAUS1/SSX2IP/CEP85/HAUS6/MCPH1/BBS4	2.8684e-10		42	CDK2/NDE1/CEP135/CDK1/AURKA/NEK2/PLK4/TRIM37/CCP110/NUP62/CNTLN/BRCA1/CENPJ/CHEK1/PCLAF/CEP152/RTTN/KIF11/SASS6/STIL/GEN1/BRCA2/HAUS6/CKAP5/CEP85/CEP192/HAUS8/CROCC/SLC16A1/MDM1/CEP295/CCNF/HAUS5/SPICE1/ROCK2/SGO1/CEP72/ODF2/MCPH1/HAUS1/KIF3B/CEP131	1.11782e-12		1	PLK2	0.407194		2	PLK2/KAT2B	0.752555		5	ARL2/KAT2B/GOLGA2/PARD6B/PLK2	0.842795		4	STIL/PCLAF/AURKA/PLK2	0.141904		31	CDK1/AURKA/STIL/NEK2/PCLAF/CHEK1/PLK4/KIF11/NDE1/RTTN/SASS6/GEN1/BRCA1/CENPJ/CNTLN/CDK2/BRCA2/HAUS5/SPICE1/CCNF/CEP152/HAUS8/CROCC/HAUS1/SSX2IP/CEP85/HAUS6/MCPH1/BBS4/PLK2/KAT2B	3.38369e-07		47	CDK2/NDE1/CEP135/CDK1/AURKA/NEK2/PLK4/TRIM37/CCP110/NUP62/CNTLN/BRCA1/CENPJ/CHEK1/PCLAF/CEP152/RTTN/KIF11/SASS6/STIL/GEN1/BRCA2/HAUS6/CKAP5/CEP85/CEP192/HAUS8/CROCC/SLC16A1/MDM1/CEP295/CCNF/HAUS5/SPICE1/ROCK2/SGO1/CEP72/ODF2/MCPH1/HAUS1/KIF3B/CEP131/ARL2/KAT2B/GOLGA2/PARD6B/PLK2	1.07597e-08
GO:0031023	microtubule organizing center organization	133	C4	3	STIL/PCLAF/AURKA	0.248396		31	CDK1/AURKA/STIL/NEK2/PCLAF/CHEK1/PLK4/KIF11/NDE1/RTTN/SASS6/GEN1/BRCA1/CENPJ/CNTLN/CDK2/BRCA2/HAUS5/SPICE1/CCNF/CEP152/EFCAB11/HAUS8/CROCC/HAUS1/SSX2IP/CEP85/HAUS6/MCPH1/CALML4/BBS4	2.02802e-10		43	CDK2/NDE1/CEP135/CDK1/AURKA/NEK2/PLK4/TRIM37/CCP110/NUP62/CNTLN/BRCA1/CENPJ/CHEK1/PCLAF/CEP152/RTTN/KIF11/SASS6/STIL/GEN1/BRCA2/HAUS6/CKAP5/CEP85/CEP192/HAUS8/CROCC/SLC16A1/MDM1/CEP295/CCNF/HAUS5/SPICE1/CALML4/ROCK2/SGO1/CEP72/ODF2/MCPH1/HAUS1/KIF3B/CEP131	1.32008e-11		1	PLK2	0.429859		4	PLK2/KAT2B/CALML3/CALML5	0.608175		6	ARL2/KAT2B/CALML3/GOLGA2/PARD6B/PLK2	0.833389		4	STIL/PCLAF/AURKA/PLK2	0.174161		35	CDK1/AURKA/STIL/NEK2/PCLAF/CHEK1/PLK4/KIF11/NDE1/RTTN/SASS6/GEN1/BRCA1/CENPJ/CNTLN/CDK2/BRCA2/HAUS5/SPICE1/CCNF/CEP152/EFCAB11/HAUS8/CROCC/HAUS1/SSX2IP/CEP85/HAUS6/MCPH1/CALML4/BBS4/PLK2/KAT2B/CALML3/CALML5	3.47018e-08		49	CDK2/NDE1/CEP135/CDK1/AURKA/NEK2/PLK4/TRIM37/CCP110/NUP62/CNTLN/BRCA1/CENPJ/CHEK1/PCLAF/CEP152/RTTN/KIF11/SASS6/STIL/GEN1/BRCA2/HAUS6/CKAP5/CEP85/CEP192/HAUS8/CROCC/SLC16A1/MDM1/CEP295/CCNF/HAUS5/SPICE1/CALML4/ROCK2/SGO1/CEP72/ODF2/MCPH1/HAUS1/KIF3B/CEP131/ARL2/KAT2B/CALML3/GOLGA2/PARD6B/PLK2	7.01947e-08
GO:0007019	microtubule depolymerization	41	C4	0				6	CCSAP/STMN1/KIF2C/CKAP2/KIF18B/KIF18A	0.169548		12	CCSAP/STMN1/KIF2C/KIF18B/CKAP5/CKAP2/KIF18A/MID1IP1/TTBK2/KIF2A/FGF13/CAMSAP2	0.00423759		1	NAV3	0.232014		2	NCKAP5/NAV3	0.53203		1	NAV3	0.866983		1	NAV3	0.386836		8	CCSAP/STMN1/KIF2C/CKAP2/KIF18B/KIF18A/NCKAP5/NAV3	0.091585		13	CCSAP/STMN1/KIF2C/KIF18B/CKAP5/CKAP2/KIF18A/MID1IP1/TTBK2/KIF2A/FGF13/CAMSAP2/NAV3	0.0359109
GO:0051017	actin filament bundle assembly	151	C4	1	MYO1B	0.586189		9	STMN1/SLC9A1/CARMIL1/SDC4/MET/MYO1B/TPM1/ID1/BBS4	0.786908		19	STMN1/ACTN1/CARMIL1/SLC9A1/NRP1/PHLDB2/SHANK3/PLEK/NOX4/LCP1/ROCK2/TPM1/DPYSL3/ALMS1/PFN2/LIMA1/MET/NEDD9/LIMK1	0.347306		6	RHOB/PTGER4/RND3/SRF/CTGF/SFRP1	0.00450679		8	RHOD/RND3/RHOB/PTGER4/S100A10/SYNPO2L/TGFBR1/LIMCH1	0.233346		16	EPHA1/RHOD/ARHGEF10L/INPP5K/WNT4/BAIAP2/FAM107A/AIF1L/TMEFF2/PIK3R1/ASAP3/PTGER4/RND3/RHOB/SFRP1/LIMCH1	0.125995		7	MYO1B/RHOB/PTGER4/RND3/SRF/CTGF/SFRP1	0.0204162		17	STMN1/SLC9A1/CARMIL1/SDC4/MET/MYO1B/TPM1/ID1/BBS4/RHOD/RND3/RHOB/PTGER4/S100A10/SYNPO2L/TGFBR1/LIMCH1	0.314292		35	STMN1/ACTN1/CARMIL1/SLC9A1/NRP1/PHLDB2/SHANK3/PLEK/NOX4/LCP1/ROCK2/TPM1/DPYSL3/ALMS1/PFN2/LIMA1/MET/NEDD9/LIMK1/EPHA1/RHOD/ARHGEF10L/INPP5K/WNT4/BAIAP2/FAM107A/AIF1L/TMEFF2/PIK3R1/ASAP3/PTGER4/RND3/RHOB/SFRP1/LIMCH1	0.0351477
GO:0045104	intermediate filament cytoskeleton organization	49	C4	1	TCHH	0.38278		6	NEFH/EPPK1/SYNM/INA/NES/KRT18	0.28038		2	SYNM/EPPK1	0.848676		1	KRT2	0.252998		8	KRT2/KRT14/PPL/DST/KRT16/PKP1/EVPL/KRT6A	0.00326041		4	PPL/EVPL/KRT2/EVPLL	0.614855		2	TCHH/KRT2	0.217043		14	NEFH/EPPK1/SYNM/INA/NES/KRT18/KRT2/KRT14/PPL/DST/KRT16/PKP1/EVPL/KRT6A	0.000551802		6	SYNM/EPPK1/PPL/EVPL/KRT2/EVPLL	0.733371
GO:0044782	cilium organization	382	C4	1	CEP70	0.797306		27	CDK1/NEK2/PLK4/NDE1/RTTN/CENPJ/CEP78/NEDD1/HAUS5/RPGRIP1L/HYLS1/CEP152/HAUS8/CROCC/HAUS1/SSX2IP/CELSR3/CFAP44/HAUS6/SFI1/TBC1D30/CCDC88A/WDR90/CEP19/CEP70/NME5/BBS4	0.413747		57	NDE1/CEP135/CDK1/NEK2/ASAP1/PLK4/CCP110/SNX10/IQCB1/CENPJ/CEP152/RTTN/CELSR3/PCNT/RAB23/NEDD1/CCDC88A/RPGRIP1L/HAUS6/CKAP5/TBC1D30/CEP192/WDPCP/RAB3IP/IQCG/HAUS8/CFAP44/KIF3C/CEP78/CROCC/TTC30A/HAUS5/CEP97/DNAAF2/CEP19/CEP290/WDR90/GORAB/IFT80/C5orf30/CEP72/TTBK2/ODF2/ALMS1/HYLS1/CEP83/HAUS1/DZIP1/KIF3B/ABCC4/CEP162/PTPDC1/FAM92A/ARL13B/AHI1/WRAP73/CEP131	0.0042857		0				3	RSPH1/PLA2G3/TUBA4A	0.814021		9	SPAG17/EHD3/RSPH1/SPAG16/STK36/PLA2G3/ABLIM3/DNALI1/TUBA1A	0.875863		1	CEP70	0.723981		30	CDK1/NEK2/PLK4/NDE1/RTTN/CENPJ/CEP78/NEDD1/HAUS5/RPGRIP1L/HYLS1/CEP152/HAUS8/CROCC/HAUS1/SSX2IP/CELSR3/CFAP44/HAUS6/SFI1/TBC1D30/CCDC88A/WDR90/CEP19/CEP70/NME5/BBS4/RSPH1/PLA2G3/TUBA4A	0.728574		66	NDE1/CEP135/CDK1/NEK2/ASAP1/PLK4/CCP110/SNX10/IQCB1/CENPJ/CEP152/RTTN/CELSR3/PCNT/RAB23/NEDD1/CCDC88A/RPGRIP1L/HAUS6/CKAP5/TBC1D30/CEP192/WDPCP/RAB3IP/IQCG/HAUS8/CFAP44/KIF3C/CEP78/CROCC/TTC30A/HAUS5/CEP97/DNAAF2/CEP19/CEP290/WDR90/GORAB/IFT80/C5orf30/CEP72/TTBK2/ODF2/ALMS1/HYLS1/CEP83/HAUS1/DZIP1/KIF3B/ABCC4/CEP162/PTPDC1/FAM92A/ARL13B/AHI1/WRAP73/CEP131/SPAG17/EHD3/RSPH1/SPAG16/STK36/PLA2G3/ABL…	0.267671
GO:0071103	DNA conformation change	283	C4	6	RAD54B/HMGA2/SMC4/CENPU/HIST1H2BD/TOP2A	0.117992		64	NUSAP1/MCM6/MCM4/BRIP1/CENPK/GINS2/CDKN2A/CENPQ/CENPI/NCAPH/GINS1/NCAPD3/CDK1/KNL1/NCAPG/RAD51/BLM/CHAF1A/CENPO/MCM2/CENPN/CDC45/HELLS/CENPL/DNA2/CDCA5/CCNB1/SMC4/TOP2A/NCAPG2/SMC2/RAD54L/CENPU/DDX11/ITGB3BP/CENPW/CENPM/OIP5/CHAF1B/HJURP/CENPH/HAT1/MRE11/RECQL/ASF1B/MIS18A/RECQL4/MCM7/RPA2/HIST1H1C/NASP/PIF1/TPR/HIST1H2BE/TOP3A/H2AFX/MCPH1/H2BFS/HIST1H2BH/MIS18BP1/HIST1H2BC/RAD54B/HMGA2/HMGB3	1.32886e-20		79	DNA2/CENPI/CENPQ/BRIP1/KNL1/MCM4/MCM6/CENPK/BLM/NUSAP1/CDK1/CDKN2A/GINS1/NCAPG2/CENPO/NCAPD3/GINS2/SMC4/MCM2/NCAPH/CENPN/DDX11/RECQL/CENPL/TOP2A/HMGB3/CDC45/RAD54L/SUPV3L1/NCAPG/HELLS/HMGB2/PIF1/CHAF1B/CHAF1A/HAT1/RECQL4/CDCA5/CCNB1/RAD51/DHX9/OIP5/HJURP/MNAT1/SMC2/HHEX/TENT4A/CENPU/CHD1/MIS18A/NASP/MRE11/MCM7/ITGB3BP/POT1/MIS18BP1/RBBP4/DHX36/CENPV/HIRA/RUVBL1/MCPH1/TPR/TOP3A/SMCHD1/HIST1H2BH/HI…	6.45802e-17		0				4	NAP1L2/PAF1/ANXA1/SOX9	0.802902		3	ANXA1/NAP1L2/SOX9	0.875863		6	RAD54B/HMGA2/SMC4/CENPU/HIST1H2BD/TOP2A	0.248389		68	NUSAP1/MCM6/MCM4/BRIP1/CENPK/GINS2/CDKN2A/CENPQ/CENPI/NCAPH/GINS1/NCAPD3/CDK1/KNL1/NCAPG/RAD51/BLM/CHAF1A/CENPO/MCM2/CENPN/CDC45/HELLS/CENPL/DNA2/CDCA5/CCNB1/SMC4/TOP2A/NCAPG2/SMC2/RAD54L/CENPU/DDX11/ITGB3BP/CENPW/CENPM/OIP5/CHAF1B/HJURP/CENPH/HAT1/MRE11/RECQL/ASF1B/MIS18A/RECQL4/MCM7/RPA2/HIST1H1C/NASP/PIF1/TPR/HIST1H2BE/TOP3A/H2AFX/MCPH1/H2BFS/HIST1H2BH/MIS18BP1/HIST1H2BC/RAD54B/HMGA2/HMGB3/NAP…	1.12643e-13		82	DNA2/CENPI/CENPQ/BRIP1/KNL1/MCM4/MCM6/CENPK/BLM/NUSAP1/CDK1/CDKN2A/GINS1/NCAPG2/CENPO/NCAPD3/GINS2/SMC4/MCM2/NCAPH/CENPN/DDX11/RECQL/CENPL/TOP2A/HMGB3/CDC45/RAD54L/SUPV3L1/NCAPG/HELLS/HMGB2/PIF1/CHAF1B/CHAF1A/HAT1/RECQL4/CDCA5/CCNB1/RAD51/DHX9/OIP5/HJURP/MNAT1/SMC2/HHEX/TENT4A/CENPU/CHD1/MIS18A/NASP/MRE11/MCM7/ITGB3BP/POT1/MIS18BP1/RBBP4/DHX36/CENPV/HIRA/RUVBL1/MCPH1/TPR/TOP3A/SMCHD1/HIST1H2BH/HI…	1.71724e-07
GO:0030198	extracellular matrix organization	348	C4	2	FOXC1/MMP7	0.600794		29	FOXF2/PLOD2/MELTF/ERO1B/MMP9/MMP12/SPP1/LOX/EGFL6/CTSL/NDNF/CYP1B1/PXDN/MMP7/WT1/COL4A1/FAP/NID1/PDGFRA/VCAM1/COL4A2/FGB/ITGB4/NF1/TIMP1/FOXC1/PDGFA/ADAM8/MMP15	0.124916		66	GREM1/COL8A2/SULF1/FN1/THBS1/MMP3/MMP12/PTK2/FAP/LOXL2/LAMA4/APBB2/PLOD2/ITGB1/MELTF/COL8A1/PXDN/SERPINE1/ADAM19/SPP1/COL4A1/ERO1B/PHLDB2/MMP9/ITGA1/ADAM12/FOXF2/COL10A1/COL5A2/ADAM8/ADAMTS2/LCP1/NID2/HTRA1/CTSL/MFAP2/VCAM1/MFAP5/COLGALT1/COL4A2/COL12A1/COMP/POSTN/DPT/P4HA1/CTSS/HAPLN1/ITGAM/LOX/SPOCK2/LAMC1/MMP1/COL13A1/PLOD3/TGFB2/LAMC2/TNFRSF1B/P3H4/ADTRP/COL5A1/MMP13/NID1/ITGB4/ICAM1/TGFBI/MY…	8.16764e-07		8	CYR61/GREM1/SERPINE1/ABI3BP/COL9A1/CTGF/DCN/TIMP2	0.0134566		21	DPP4/ADAMTSL4/PRSS2/COL4A6/COL17A1/TPSAB1/COL5A3/THSD4/ABI3BP/SERPINE1/COL9A1/GREM1/SPINK5/TIMP2/CYR61/ERO1A/TGFBR1/MYO1E/SOX9/SERPINB5/KLK7	0.0238489		22	THSD4/SPINK5/MADCAM1/PRSS2/DPP4/ADAMTSL4/TPSAB1/KLK7/MPZL3/GFOD2/CST3/MMP7/NDNF/LAMA2/COL9A1/DCN/SOX9/VWF/COL14A1/CYR61/PDGFRA/EFEMP2	0.646309		10	FOXC1/MMP7/CYR61/GREM1/SERPINE1/ABI3BP/COL9A1/CTGF/DCN/TIMP2	0.0607036		50	FOXF2/PLOD2/MELTF/ERO1B/MMP9/MMP12/SPP1/LOX/EGFL6/CTSL/NDNF/CYP1B1/PXDN/MMP7/WT1/COL4A1/FAP/NID1/PDGFRA/VCAM1/COL4A2/FGB/ITGB4/NF1/TIMP1/FOXC1/PDGFA/ADAM8/MMP15/DPP4/ADAMTSL4/PRSS2/COL4A6/COL17A1/TPSAB1/COL5A3/THSD4/ABI3BP/SERPINE1/COL9A1/GREM1/SPINK5/TIMP2/CYR61/ERO1A/TGFBR1/MYO1E/SOX9/SERPINB5/KLK7	0.00170863		88	GREM1/COL8A2/SULF1/FN1/THBS1/MMP3/MMP12/PTK2/FAP/LOXL2/LAMA4/APBB2/PLOD2/ITGB1/MELTF/COL8A1/PXDN/SERPINE1/ADAM19/SPP1/COL4A1/ERO1B/PHLDB2/MMP9/ITGA1/ADAM12/FOXF2/COL10A1/COL5A2/ADAM8/ADAMTS2/LCP1/NID2/HTRA1/CTSL/MFAP2/VCAM1/MFAP5/COLGALT1/COL4A2/COL12A1/COMP/POSTN/DPT/P4HA1/CTSS/HAPLN1/ITGAM/LOX/SPOCK2/LAMC1/MMP1/COL13A1/PLOD3/TGFB2/LAMC2/TNFRSF1B/P3H4/ADTRP/COL5A1/MMP13/NID1/ITGB4/ICAM1/TGFBI/MY…	2.57106e-05
GO:0034330	cell junction organization	287	C4	1	DSG2	0.741602		11	ECT2/SLC9A1/UGT8/CLDN1/VMP1/SDC4/DSG2/NLGN4X/CDH12/ITGB4/CLDN3	0.876747		31	ECT2/GREM1/ACTN1/PRKCI/FN1/THBS1/PTK2/DSG2/WDPCP/SLC9A1/NRP1/PHLDB2/CORO1C/CBFB/ROCK2/ARHGEF7/VMP1/VEGFA/PEAK1/GJC1/FERMT2/LAMC1/F2R/PRKCA/TGFB2/LAMC2/CLDN1/SDK1/UGT8/ITGB4/CDH3	0.49242		6	SMAD7/SRF/GREM1/EFNA5/TNS1/SFRP1	0.0381964		23	EPB41L3/APOD/RHOD/SDK2/PIP5K1C/GJB1/COL17A1/CD177/EFNA5/SMAD7/DSG1/KRT14/GREM1/S100A10/DST/PKP1/PKP3/EPHA2/TGFBR1/GJA5/JUP/LIMCH1/PERP	0.000864594		28	RHOD/APOD/GJB2/WNT4/KIFC3/SDK2/MPP7/GJB1/ARL2/PKP3/CRB3/CD177/POF1B/CDH13/EPB41L3/FAM107A/ACE2/EPHA2/DSG1/PLEKHA7/ZNF703/JUP/EFNA5/PARD6B/PERP/GJA1/SFRP1/LIMCH1	0.0691199		7	DSG2/SMAD7/SRF/GREM1/EFNA5/TNS1/SFRP1	0.156328		34	ECT2/SLC9A1/UGT8/CLDN1/VMP1/SDC4/DSG2/NLGN4X/CDH12/ITGB4/CLDN3/EPB41L3/APOD/RHOD/SDK2/PIP5K1C/GJB1/COL17A1/CD177/EFNA5/SMAD7/DSG1/KRT14/GREM1/S100A10/DST/PKP1/PKP3/EPHA2/TGFBR1/GJA5/JUP/LIMCH1/PERP	0.114017		59	ECT2/GREM1/ACTN1/PRKCI/FN1/THBS1/PTK2/DSG2/WDPCP/SLC9A1/NRP1/PHLDB2/CORO1C/CBFB/ROCK2/ARHGEF7/VMP1/VEGFA/PEAK1/GJC1/FERMT2/LAMC1/F2R/PRKCA/TGFB2/LAMC2/CLDN1/SDK1/UGT8/ITGB4/CDH3/RHOD/APOD/GJB2/WNT4/KIFC3/SDK2/MPP7/GJB1/ARL2/PKP3/CRB3/CD177/POF1B/CDH13/EPB41L3/FAM107A/ACE2/EPHA2/DSG1/PLEKHA7/ZNF703/JUP/EFNA5/PARD6B/PERP/GJA1/SFRP1/LIMCH1	0.0427289
GO:0010631	epithelial cell migration	346	C5	0				15	ANLN/EPPK1/PIK3R3/MMP9/S100P/MET/SRPX2/VEGFC/CYP1B1/ID1/FAP/ENPP2/GPX1/NF1/EFNA1	0.872324		43	GREM1/ANLN/THBS1/PTK2/FAP/LOXL2/VEGFC/ITGB1/PDCD10/ANGPT2/NUP93/WDPCP/PIK3R3/NRP1/MMP9/CLEC14A/EPPK1/PKN3/FOXC2/CORO1C/EDN1/PIK3CA/ROCK2/APOE/SIRT1/PTP4A3/VEGFA/KANK2/DOCK5/PRKD1/MEF2C/PFN2/DUSP10/CXCL13/ZEB2/PRKCA/PLXND1/MET/TGFB2/ADTRP/NRP2/EFNA1/PDCD6	0.16963		11	JUN/RHOB/EGR3/SRF/NR4A1/GREM1/PLK2/HBEGF/KLF4/KRT2/DCN	0.000487857		27	DPP4/PRSS3P2/KRT2/ATOH8/PLK2/HBEGF/RHOB/KANK1/JUN/EGR3/KLF4/NR4A1/GREM1/PPARD/KRT16/PRSS3/SASH1/HMOX1/EPHA2/FGFBP1/TGFBR1/JUP/FBXW7/ANXA1/SOX9/EDN1/EFNB2	0.000386778		29	PRSS3P2/DPP4/PLEKHG5/FGFBP1/ANXA1/PRSS3/KRT2/SASH1/CDH13/GPLD1/EPHA2/KLF4/ATOH8/RAB25/CEACAM1/GATA3/JUP/SEMA5A/KANK1/SLIT2/DCN/WNT5A/EFNB2/RHOB/SOX9/HMOX1/HBEGF/PLK2/EGR3	0.178956		11	JUN/RHOB/EGR3/SRF/NR4A1/GREM1/PLK2/HBEGF/KLF4/KRT2/DCN	0.0286817		42	ANLN/EPPK1/PIK3R3/MMP9/S100P/MET/SRPX2/VEGFC/CYP1B1/ID1/FAP/ENPP2/GPX1/NF1/EFNA1/DPP4/PRSS3P2/KRT2/ATOH8/PLK2/HBEGF/RHOB/KANK1/JUN/EGR3/KLF4/NR4A1/GREM1/PPARD/KRT16/PRSS3/SASH1/HMOX1/EPHA2/FGFBP1/TGFBR1/JUP/FBXW7/ANXA1/SOX9/EDN1/EFNB2	0.057954		72	GREM1/ANLN/THBS1/PTK2/FAP/LOXL2/VEGFC/ITGB1/PDCD10/ANGPT2/NUP93/WDPCP/PIK3R3/NRP1/MMP9/CLEC14A/EPPK1/PKN3/FOXC2/CORO1C/EDN1/PIK3CA/ROCK2/APOE/SIRT1/PTP4A3/VEGFA/KANK2/DOCK5/PRKD1/MEF2C/PFN2/DUSP10/CXCL13/ZEB2/PRKCA/PLXND1/MET/TGFB2/ADTRP/NRP2/EFNA1/PDCD6/PRSS3P2/DPP4/PLEKHG5/FGFBP1/ANXA1/PRSS3/KRT2/SASH1/CDH13/GPLD1/EPHA2/KLF4/ATOH8/RAB25/CEACAM1/GATA3/JUP/SEMA5A/KANK1/SLIT2/DCN/WNT5A/EFNB2/RHOB/…	0.0201869
GO:0060326	cell chemotaxis	295	C5	4	TNFSF11/HRH1/ACKR3/CCL20	0.324432		24	CKLF/BIN2/C3AR1/C5/CXCL16/PLA2G7/CXCL8/EDN2/FCER1G/CXCL1/CXCL9/MET/CCL20/CXCL6/HRH1/ACKR3/VEGFC/CXCL5/PDGFRA/VCAM1/LYN/CXCL3/ADAM8/CCR7	0.211147		40	PLA2G7/GREM1/CXCR4/C3AR1/HMGB2/CCL8/NUP85/THBS1/VEGFC/BIN2/SERPINE1/CCR1/NRP1/CXCL8/ITGA1/LEF1/CKLF/CXCL11/CCL18/ADAM8/EDN1/CXCL9/CXCL10/VCAM1/CCL4/FCER1G/VEGFA/PRKD1/C5/CXCL13/LYN/CXCL16/MET/TGFB2/PIK3CG/CCL19/PDE4B/CXCL1/ACKR3/CCL20	0.0772499		12	CCL4/CCL2/EGR3/DUSP1/NR4A1/GREM1/HBEGF/CXCR4/GPR183/SERPINE1/CXCL12/PDGFD	4.34901e-05		29	HSD3B7/IL36RN/PIP5K1C/EDN3/DYSF/CXCL12/CXCR2/HBEGF/EGR3/CCL4/MOSPD2/DUSP1/NR4A1/CCL2/SERPINE1/GREM1/SFTPD/WNK1/GPR183/IL36A/IL1RN/CXCL14/IL1B/EPHA2/PDGFD/ANXA1/S100A14/EDN1/S100A12	3.82626e-06		34	CXCR2/S100A12/HSD3B7/EDN3/MMP28/PLEKHG5/CXCR3/C10orf99/CXCL14/ANXA1/IL36RN/S100A9/PDGFD/GSTP1/EPHA2/S100A14/CH25H/SFTPD/IL1RN/S100A7/TIAM1/CHGA/CAMK1D/CX3CR1/S100A8/CXCL17/SEMA5A/CCL2/SLIT2/WNT5A/HBEGF/DUSP1/EGR3/PDGFRA	0.00563358		16	TNFSF11/HRH1/ACKR3/CCL20/CCL4/CCL2/EGR3/DUSP1/NR4A1/GREM1/HBEGF/CXCR4/GPR183/SERPINE1/CXCL12/PDGFD	0.000101332		53	CKLF/BIN2/C3AR1/C5/CXCL16/PLA2G7/CXCL8/EDN2/FCER1G/CXCL1/CXCL9/MET/CCL20/CXCL6/HRH1/ACKR3/VEGFC/CXCL5/PDGFRA/VCAM1/LYN/CXCL3/ADAM8/CCR7/HSD3B7/IL36RN/PIP5K1C/EDN3/DYSF/CXCL12/CXCR2/HBEGF/EGR3/CCL4/MOSPD2/DUSP1/NR4A1/CCL2/SERPINE1/GREM1/SFTPD/WNK1/GPR183/IL36A/IL1RN/CXCL14/IL1B/EPHA2/PDGFD/ANXA1/S100A14/EDN1/S100A12	2.58791e-06		74	PLA2G7/GREM1/CXCR4/C3AR1/HMGB2/CCL8/NUP85/THBS1/VEGFC/BIN2/SERPINE1/CCR1/NRP1/CXCL8/ITGA1/LEF1/CKLF/CXCL11/CCL18/ADAM8/EDN1/CXCL9/CXCL10/VCAM1/CCL4/FCER1G/VEGFA/PRKD1/C5/CXCL13/LYN/CXCL16/MET/TGFB2/PIK3CG/CCL19/PDE4B/CXCL1/ACKR3/CCL20/CXCR2/S100A12/HSD3B7/EDN3/MMP28/PLEKHG5/CXCR3/C10orf99/CXCL14/ANXA1/IL36RN/S100A9/PDGFD/GSTP1/EPHA2/S100A14/CH25H/SFTPD/IL1RN/S100A7/TIAM1/CHGA/CAMK1D/CX3CR1/S100A8…	0.000150764
GO:0001764	neuron migration	149	C5	2	DDIT4/NRCAM	0.368395		11	ASPM/NDE1/KIF20B/NEXMIF/CELSR3/BAX/DDIT4/NDNF/RELN/ERBB4/BBS4	0.599004		22	NDE1/ASPM/CELSR3/PTK2/BAX/APBB2/NRP1/FBXO45/KIF20B/SHTN1/TWIST1/TUBB2B/VEGFA/MEF2C/PAX6/FGF13/NR4A2/NEXMIF/NRP2/FYN/LHX6/DDIT4	0.123397		7	SRF/MAP1B/CHL1/NR4A2/CXCL12/NTRK2/MATN2	0.00102935		6	NDN/CXCL12/CHL1/NTRK2/NR4A2/CDK5R1	0.46625		6	NDN/GATA3/CHL1/NDNF/DCLK1/MAP1B	0.856331		9	DDIT4/NRCAM/SRF/MAP1B/CHL1/NR4A2/CXCL12/NTRK2/MATN2	0.00201881		17	ASPM/NDE1/KIF20B/NEXMIF/CELSR3/BAX/DDIT4/NDNF/RELN/ERBB4/BBS4/NDN/CXCL12/CHL1/NTRK2/NR4A2/CDK5R1	0.301553		28	NDE1/ASPM/CELSR3/PTK2/BAX/APBB2/NRP1/FBXO45/KIF20B/SHTN1/TWIST1/TUBB2B/VEGFA/MEF2C/PAX6/FGF13/NR4A2/NEXMIF/NRP2/FYN/LHX6/DDIT4/NDN/GATA3/CHL1/NDNF/DCLK1/MAP1B	0.262903
GO:0030336	negative regulation of cell migration	324	C5	3	SRGAP3/IGFBP3/PPARGC1A	0.413864		15	NEXMIF/EPPK1/C5/ARHGAP4/ARAP3/IGFBP3/BST2/PPARGC1A/SRGAP3/TPM1/CYP1B1/ERBB4/IL33/NF1/TIMP1	0.864737		34	GREM1/IL24/SULF1/THBS1/TRIB1/PDCD10/ANGPT2/SERPINE1/PHLDB2/EPPK1/MIIP/CORO1C/ACVR1C/CLIC4/TPM1/APOE/C5orf30/DPYSL3/PLCB1/MEF2C/PFN2/DUSP10/C5/CXCL13/SCAI/ARHGAP4/MAGI2/LDLRAD4/NEXMIF/SRGAP1/ADTRP/LRCH1/ADA/BST2	0.531462		14	RHOB/NAV3/PTGER4/CCL2/DUSP1/SMAD7/SRF/GREM1/TRIB1/KLF4/SERPINE1/CXCL12/DCN/SFRP1	6.53254e-06		22	ALOX15B/APOD/SLURP1/IGFBP5/NDRG4/CXCL12/RHOB/KANK1/NAV3/KLF4/DUSP1/PTGER4/CCL2/SMAD7/SERPINE1/CITED2/GREM1/PPARD/KRT16/HMOX1/JUP/LIMCH1	0.00745093		28	EPHA1/SLURP1/APOD/NDRG4/MMP28/ALOX15B/WNT4/ABR/GSTP1/KLF4/TMEFF2/CITED2/IGFBP5/CX3CR1/JUP/KANK1/NAV3/CCL2/SLIT2/DACH1/DCN/PTGER4/RHOB/SFRP1/LIMCH1/HMOX1/DUSP1/ABHD6	0.155278		17	SRGAP3/IGFBP3/PPARGC1A/RHOB/NAV3/PTGER4/CCL2/DUSP1/SMAD7/SRF/GREM1/TRIB1/KLF4/SERPINE1/CXCL12/DCN/SFRP1	9.90589e-05		37	NEXMIF/EPPK1/C5/ARHGAP4/ARAP3/IGFBP3/BST2/PPARGC1A/SRGAP3/TPM1/CYP1B1/ERBB4/IL33/NF1/TIMP1/ALOX15B/APOD/SLURP1/IGFBP5/NDRG4/CXCL12/RHOB/KANK1/NAV3/KLF4/DUSP1/PTGER4/CCL2/SMAD7/SERPINE1/CITED2/GREM1/PPARD/KRT16/HMOX1/JUP/LIMCH1	0.13507		62	GREM1/IL24/SULF1/THBS1/TRIB1/PDCD10/ANGPT2/SERPINE1/PHLDB2/EPPK1/MIIP/CORO1C/ACVR1C/CLIC4/TPM1/APOE/C5orf30/DPYSL3/PLCB1/MEF2C/PFN2/DUSP10/C5/CXCL13/SCAI/ARHGAP4/MAGI2/LDLRAD4/NEXMIF/SRGAP1/ADTRP/LRCH1/ADA/BST2/EPHA1/SLURP1/APOD/NDRG4/MMP28/ALOX15B/WNT4/ABR/GSTP1/KLF4/TMEFF2/CITED2/IGFBP5/CX3CR1/JUP/KANK1/NAV3/CCL2/SLIT2/DACH1/DCN/PTGER4/RHOB/SFRP1/LIMCH1/HMOX1/DUSP1/ABHD6	0.0993014
GO:0051271	negative regulation of cellular component movement	374	C5	3	SRGAP3/IGFBP3/PPARGC1A	0.46674		16	NEXMIF/EPPK1/C5/ARHGAP4/ARAP3/IGFBP3/BST2/PPARGC1A/SRGAP3/TPM1/CYP1B1/ERBB4/SEMA3C/IL33/NF1/TIMP1	0.874106		38	GREM1/IL24/ACTN1/SULF1/THBS1/TRIB1/PDCD10/ANGPT2/SERPINE1/SEMA4F/NRP1/PHLDB2/EPPK1/MIIP/PLXNA3/CORO1C/ACVR1C/CLIC4/TPM1/APOE/C5orf30/DPYSL3/PLCB1/MEF2C/PFN2/DUSP10/C5/CXCL13/SCAI/ARHGAP4/MAGI2/LDLRAD4/NEXMIF/SRGAP1/ADTRP/LRCH1/ADA/BST2	0.583703		15	RHOB/NAV3/PTGER4/CCL2/DUSP1/SMAD7/SRF/GREM1/TRIB1/KLF4/SERPINE1/CXCL12/DCN/TGFBR3/SFRP1	6.53254e-06		24	ALOX15B/BIN1/APOD/SLURP1/IGFBP5/NDRG4/CXCL12/RHOB/KANK1/NAV3/KLF4/DUSP1/PTGER4/CCL2/SMAD7/SERPINE1/CITED2/GREM1/PPARD/KRT16/HMOX1/JUP/SEMA4D/LIMCH1	0.0085851		34	EPHA1/SLURP1/APOD/NDRG4/MMP28/ALOX15B/WNT4/ABR/PIN1/GSTP1/KLF4/TMEFF2/BIN1/CITED2/IGFBP5/GATA3/CX3CR1/TGFBR3/JUP/SEMA5A/KANK1/NAV3/CCL2/SLIT2/DACH1/DCN/PTGER4/WNT5A/RHOB/SFRP1/LIMCH1/HMOX1/DUSP1/ABHD6	0.0768424		18	SRGAP3/IGFBP3/PPARGC1A/RHOB/NAV3/PTGER4/CCL2/DUSP1/SMAD7/SRF/GREM1/TRIB1/KLF4/SERPINE1/CXCL12/DCN/TGFBR3/SFRP1	0.000109109		40	NEXMIF/EPPK1/C5/ARHGAP4/ARAP3/IGFBP3/BST2/PPARGC1A/SRGAP3/TPM1/CYP1B1/ERBB4/SEMA3C/IL33/NF1/TIMP1/ALOX15B/BIN1/APOD/SLURP1/IGFBP5/NDRG4/CXCL12/RHOB/KANK1/NAV3/KLF4/DUSP1/PTGER4/CCL2/SMAD7/SERPINE1/CITED2/GREM1/PPARD/KRT16/HMOX1/JUP/SEMA4D/LIMCH1	0.20498		72	GREM1/IL24/ACTN1/SULF1/THBS1/TRIB1/PDCD10/ANGPT2/SERPINE1/SEMA4F/NRP1/PHLDB2/EPPK1/MIIP/PLXNA3/CORO1C/ACVR1C/CLIC4/TPM1/APOE/C5orf30/DPYSL3/PLCB1/MEF2C/PFN2/DUSP10/C5/CXCL13/SCAI/ARHGAP4/MAGI2/LDLRAD4/NEXMIF/SRGAP1/ADTRP/LRCH1/ADA/BST2/EPHA1/SLURP1/APOD/NDRG4/MMP28/ALOX15B/WNT4/ABR/PIN1/GSTP1/KLF4/TMEFF2/BIN1/CITED2/IGFBP5/GATA3/CX3CR1/TGFBR3/JUP/SEMA5A/KANK1/NAV3/CCL2/SLIT2/DACH1/DCN/PTGER4/WNT5…	0.0716885
GO:0002685	regulation of leukocyte migration	180	C5	2	IL1R1/CCL20	0.407269		13	C3AR1/C5/PLA2G7/CXCL8/EDN2/IL1R1/CCL20/VEGFC/IL33/FADD/LYN/ADAM8/CCR7	0.584852		24	PLA2G7/GREM1/C3AR1/CCL8/THBS1/VEGFC/SERPINE1/CCR1/CXCL8/ADAM8/EDN1/CXCL10/CCL4/VEGFA/PLCB1/C5/CXCL13/LYN/CCL19/ADTRP/LRCH1/ICAM1/ADA/CCL20	0.217897		8	CCL4/PTGER4/CCL2/DUSP1/GREM1/SERPINE1/CXCL12/PDGFD	0.000563883		19	APOD/EDN3/DYSF/CXCL12/CXCR2/CCL4/MOSPD2/DUSP1/PTGER4/CCL2/SERPINE1/GREM1/WNK1/CXCL14/HMOX1/PDGFD/ANXA1/S100A14/EDN1	0.000205515		26	MADCAM1/APOD/CXCR2/EDN3/MMP28/CXCR3/C10orf99/CXCL14/ANXA1/ABR/ECM1/PYCARD/PDGFD/S100A14/S100A7/CAMK1D/TNFRSF18/CX3CR1/BDKRB1/CXCL17/CCL2/SLIT2/PTGER4/WNT5A/HMOX1/DUSP1	0.00131945		10	IL1R1/CCL20/CCL4/PTGER4/CCL2/DUSP1/GREM1/SERPINE1/CXCL12/PDGFD	0.00186034		32	C3AR1/C5/PLA2G7/CXCL8/EDN2/IL1R1/CCL20/VEGFC/IL33/FADD/LYN/ADAM8/CCR7/APOD/EDN3/DYSF/CXCL12/CXCR2/CCL4/MOSPD2/DUSP1/PTGER4/CCL2/SERPINE1/GREM1/WNK1/CXCL14/HMOX1/PDGFD/ANXA1/S100A14/EDN1	0.000612105		50	PLA2G7/GREM1/C3AR1/CCL8/THBS1/VEGFC/SERPINE1/CCR1/CXCL8/ADAM8/EDN1/CXCL10/CCL4/VEGFA/PLCB1/C5/CXCL13/LYN/CCL19/ADTRP/LRCH1/ICAM1/ADA/CCL20/MADCAM1/APOD/CXCR2/EDN3/MMP28/CXCR3/C10orf99/CXCL14/ANXA1/ABR/ECM1/PYCARD/PDGFD/S100A14/S100A7/CAMK1D/TNFRSF18/CX3CR1/BDKRB1/CXCL17/CCL2/SLIT2/PTGER4/WNT5A/HMOX1/DUSP1	0.000244125
GO:0097529	myeloid leukocyte migration	199	C5	4	TNFSF11/HRH1/IL1R1/CCL20	0.205205		19	CKLF/C3AR1/C5/PLA2G7/CXCL8/EDN2/FCER1G/CXCL1/CXCL9/IL1R1/CCL20/CXCL6/HRH1/VEGFC/CXCL5/LYN/CXCL3/ADAM8/CCR7	0.111008		32	PLA2G7/GREM1/C3AR1/CCL8/NUP85/THBS1/VEGFC/SERPINE1/CCR1/CXCL8/ITGA1/MCOLN2/CKLF/CXCL11/CCL18/ADAM8/EDN1/CXCL9/CXCL10/CCL4/FCER1G/VEGFA/PLCB1/C5/CXCL13/LYN/TGFB2/PIK3CG/CCL19/PDE4B/CXCL1/CCL20	0.0201838		8	CCL4/PTGER4/CCL2/DUSP1/GREM1/SERPINE1/CXCL12/PDGFD	0.000972446		23	IL36RN/PIP5K1C/EDN3/DYSF/CXCL12/CD177/CXCR2/CCL4/MOSPD2/DUSP1/PTGER4/CCL2/SERPINE1/GREM1/SFTPD/IL36A/IL1RN/IL1B/PDGFD/ANXA1/S100A14/EDN1/S100A12	5.63419e-06		22	CXCR2/S100A12/EDN3/MMP28/ANXA1/CD177/IL36RN/S100A9/PDGFD/S100A14/SFTPD/IL1RN/S100A7/CHGA/CAMK1D/CX3CR1/S100A8/CXCL17/CCL2/SLIT2/PTGER4/DUSP1	0.0513128		12	TNFSF11/HRH1/IL1R1/CCL20/CCL4/PTGER4/CCL2/DUSP1/GREM1/SERPINE1/CXCL12/PDGFD	0.000414987		42	CKLF/C3AR1/C5/PLA2G7/CXCL8/EDN2/FCER1G/CXCL1/CXCL9/IL1R1/CCL20/CXCL6/HRH1/VEGFC/CXCL5/LYN/CXCL3/ADAM8/CCR7/IL36RN/PIP5K1C/EDN3/DYSF/CXCL12/CD177/CXCR2/CCL4/MOSPD2/DUSP1/PTGER4/CCL2/SERPINE1/GREM1/SFTPD/IL36A/IL1RN/IL1B/PDGFD/ANXA1/S100A14/EDN1/S100A12	6.80717e-07		54	PLA2G7/GREM1/C3AR1/CCL8/NUP85/THBS1/VEGFC/SERPINE1/CCR1/CXCL8/ITGA1/MCOLN2/CKLF/CXCL11/CCL18/ADAM8/EDN1/CXCL9/CXCL10/CCL4/FCER1G/VEGFA/PLCB1/C5/CXCL13/LYN/TGFB2/PIK3CG/CCL19/PDE4B/CXCL1/CCL20/CXCR2/S100A12/EDN3/MMP28/ANXA1/CD177/IL36RN/S100A9/PDGFD/S100A14/SFTPD/IL1RN/S100A7/CHGA/CAMK1D/CX3CR1/S100A8/CXCL17/CCL2/SLIT2/PTGER4/DUSP1	0.000233233
GO:0071674	mononuclear cell migration	85	C5	2	TNFSF11/CCL20	0.324432		4	C3AR1/PLA2G7/CCL20/LYN	0.862143		14	PLA2G7/GREM1/C3AR1/CCL8/THBS1/SERPINE1/CCR1/CCL18/CXCL10/CCL4/PLCB1/LYN/CCL19/CCL20	0.14236		7	CCL4/CCL2/DUSP1/GREM1/SERPINE1/CXCL12/PDGFD	7.62456e-05		11	CXCL12/CCL4/MOSPD2/DUSP1/CCL2/SERPINE1/GREM1/PDGFD/ANXA1/S100A14/S100A12	0.00174883		9	S100A12/ANXA1/PDGFD/S100A14/S100A7/CXCL17/CCL2/SLIT2/DUSP1	0.271321		9	TNFSF11/CCL20/CCL4/CCL2/DUSP1/GREM1/SERPINE1/CXCL12/PDGFD	0.000101332		15	C3AR1/PLA2G7/CCL20/LYN/CXCL12/CCL4/MOSPD2/DUSP1/CCL2/SERPINE1/GREM1/PDGFD/ANXA1/S100A14/S100A12	0.0332776		23	PLA2G7/GREM1/C3AR1/CCL8/THBS1/SERPINE1/CCR1/CCL18/CXCL10/CCL4/PLCB1/LYN/CCL19/CCL20/S100A12/ANXA1/PDGFD/S100A14/S100A7/CXCL17/CCL2/SLIT2/DUSP1	0.0239066
GO:0045807	positive regulation of endocytosis	141	C5	0				11	CD14/TFR2/PCSK9/SYNJ1/APLN/LYAR/FCER1G/TSPAN1/C3/DNM1/BICD1	0.522432		24	MERTK/GREM1/NEDD4L/CBL/SERPINE1/SELE/FMR1/SYNJ1/TFR2/APOE/FCER1G/VEGFA/GPC3/ITGAM/CD300LF/DNM1/CD14/MAGI2/PCSK9/AHI1/CCL19/PTPRC/LYAR/MFGE8	0.0299609		5	NTF3/CCL2/GREM1/SERPINE1/LDLR	0.0136794		11	HFE/DLL1/NTF3/CCL2/SERPINE1/LDLR/GREM1/SFTPD/IL1B/SELE/CD36	0.0359438		12	HFE/TF/ABR/PYCARD/CLU/SFTPD/LRRK2/CAMK1D/NTF3/CCL2/WNT5A/CD36	0.388145		5	NTF3/CCL2/GREM1/SERPINE1/LDLR	0.0969966		22	CD14/TFR2/PCSK9/SYNJ1/APLN/LYAR/FCER1G/TSPAN1/C3/DNM1/BICD1/HFE/DLL1/NTF3/CCL2/SERPINE1/LDLR/GREM1/SFTPD/IL1B/SELE/CD36	0.0266042		36	MERTK/GREM1/NEDD4L/CBL/SERPINE1/SELE/FMR1/SYNJ1/TFR2/APOE/FCER1G/VEGFA/GPC3/ITGAM/CD300LF/DNM1/CD14/MAGI2/PCSK9/AHI1/CCL19/PTPRC/LYAR/MFGE8/HFE/TF/ABR/PYCARD/CLU/SFTPD/LRRK2/CAMK1D/NTF3/CCL2/WNT5A/CD36	0.00911294
GO:0051224	negative regulation of protein transport	181	C5	0				6	INSIG1/BARD1/DERL3/UCP2/IL33/NF1	0.880003		15	RAB23/FN1/INSIG1/GBP1/BARD1/RSAD2/TLR8/TNFAIP3/SRGN/ACVR1C/CARD8/PML/F2R/UCP2/ADTRP	0.814657		2	PTGER4/SFRP1	0.292069		12	APOD/IL36RN/FAM3D/IRS1/IL1R2/VSNL1/PTGER4/YOD1/IL1B/RAB11FIP1/ANXA1/CD36	0.0641934		24	FAM3D/APOD/INPP5K/CPTP/IL1R2/ANXA1/CHP1/IL36RN/PKDCC/PKIA/LRRK2/ARG2/RAB11FIP1/CHGA/FKBP1B/CARD18/SVIP/VSNL1/RHBDF1/IRS1/PTGER4/SFRP1/PDE2A/CD36	0.00665056		2	PTGER4/SFRP1	0.529388		18	INSIG1/BARD1/DERL3/UCP2/IL33/NF1/APOD/IL36RN/FAM3D/IRS1/IL1R2/VSNL1/PTGER4/YOD1/IL1B/RAB11FIP1/ANXA1/CD36	0.451179		39	RAB23/FN1/INSIG1/GBP1/BARD1/RSAD2/TLR8/TNFAIP3/SRGN/ACVR1C/CARD8/PML/F2R/UCP2/ADTRP/FAM3D/APOD/INPP5K/CPTP/IL1R2/ANXA1/CHP1/IL36RN/PKDCC/PKIA/LRRK2/ARG2/RAB11FIP1/CHGA/FKBP1B/CARD18/SVIP/VSNL1/RHBDF1/IRS1/PTGER4/SFRP1/PDE2A/CD36	0.0593732
GO:0051028	mRNA transport	151	C5	2	SMG7/IGF2BP3	0.370751		13	NUP205/NUP107/NDC1/RBMX2/SLBP/NUP155/NUP37/TPR/THOC2/MX2/DDX39A/NUP210/UPF3B	0.324709		34	NUP133/NUP205/NUP62/NUP107/NUP155/RBMX2/NUP85/NDC1/THOC1/NUP160/NUP153/DHX9/NUP93/MX2/HHEX/KHSRP/AHCTF1/FYTTD1/NUP37/FMR1/SENP2/IGF2BP2/NUP35/THOC6/UPF3B/TPR/NCBP1/KIF5C/IGF2BP3/ALYREF/DDX39A/NUP210/THOC5/MAGOHB	2.88211e-05		2	ZFP36/ARC	0.248444		2	ZFP36/ARC	0.788963		2	ARC/ZFP36	0.875863		4	SMG7/IGF2BP3/ZFP36/ARC	0.217043		15	NUP205/NUP107/NDC1/RBMX2/SLBP/NUP155/NUP37/TPR/THOC2/MX2/DDX39A/NUP210/UPF3B/ZFP36/ARC	0.475635		36	NUP133/NUP205/NUP62/NUP107/NUP155/RBMX2/NUP85/NDC1/THOC1/NUP160/NUP153/DHX9/NUP93/MX2/HHEX/KHSRP/AHCTF1/FYTTD1/NUP37/FMR1/SENP2/IGF2BP2/NUP35/THOC6/UPF3B/TPR/NCBP1/KIF5C/IGF2BP3/ALYREF/DDX39A/NUP210/THOC5/MAGOHB/ARC/ZFP36	0.0235696
GO:0007249	I-kappaB kinase/NF-kappaB signaling	258	C6	3	TNFSF11/BIRC3/LTF	0.360844		16	ECT2/ATP2C1/UNC5CL/CD14/TRIM59/SLC20A1/LTF/BST2/TLR2/TGM2/GPRC5B/BIRC3/HTR2B/FADD/SHARPIN/CCR7	0.704529		40	ECT2/SLC20A1/HACD3/NUP62/ATP2C1/TBK1/UNC5CL/RIPK2/STAT1/TLR2/GOLT1B/TLR4/LY96/TLR8/TNFAIP3/CASP8/DHX36/ROCK2/CARD8/TRIM59/PELI2/PIM2/CHUK/SIRT1/CTH/MAP3K7/TRAF5/REL/PRKD1/F2R/CD14/RHOH/NLRC3/PRKCB/CCL19/FYN/SHARPIN/TNFSF10/BST2/BIRC3	0.0130526		1	PLK2	0.563084		11	IL36RN/ESR1/PLK2/PELI1/NOD2/IL36A/IL1RN/IL1B/HMOX1/S100A12/CD36	0.322237		25	S100A12/PLEKHG5/ESR1/TLR3/NLRX1/CD4/NOD2/ECM1/IL36RN/IRAK1BP1/PINK1/PYCARD/IKBKE/EDAR/GSTP1/IL1RN/CX3CR1/CC2D1A/BTRC/PELI1/WNT5A/GJA1/HMOX1/PLK2/CD36	0.0924738		4	TNFSF11/BIRC3/LTF/PLK2	0.394096		27	ECT2/ATP2C1/UNC5CL/CD14/TRIM59/SLC20A1/LTF/BST2/TLR2/TGM2/GPRC5B/BIRC3/HTR2B/FADD/SHARPIN/CCR7/IL36RN/ESR1/PLK2/PELI1/NOD2/IL36A/IL1RN/IL1B/HMOX1/S100A12/CD36	0.323867		65	ECT2/SLC20A1/HACD3/NUP62/ATP2C1/TBK1/UNC5CL/RIPK2/STAT1/TLR2/GOLT1B/TLR4/LY96/TLR8/TNFAIP3/CASP8/DHX36/ROCK2/CARD8/TRIM59/PELI2/PIM2/CHUK/SIRT1/CTH/MAP3K7/TRAF5/REL/PRKD1/F2R/CD14/RHOH/NLRC3/PRKCB/CCL19/FYN/SHARPIN/TNFSF10/BST2/BIRC3/S100A12/PLEKHG5/ESR1/TLR3/NLRX1/CD4/NOD2/ECM1/IL36RN/IRAK1BP1/PINK1/PYCARD/IKBKE/EDAR/GSTP1/IL1RN/CX3CR1/CC2D1A/BTRC/PELI1/WNT5A/GJA1/HMOX1/PLK2/CD36	0.000356955
GO:0070371	ERK1 and ERK2 cascade	341	C6	4	TNFSF11/ACKR3/MFHAS1/CCL20	0.34171		14	IQGAP3/FAM83D/MET/CCL20/ACKR3/MFHAS1/ERBB4/PDGFRA/FGB/HTR2B/LYN/PDGFA/EPHB2/CCR7	0.876681		33	MERTK/IQGAP3/CCL8/FN1/RIPK2/TLR4/CCR1/GBP1/NRP1/NOX4/CCL18/ERRFI1/CCL4/FAM83D/MED1/DUSP10/F2R/LYN/PRKCA/MET/CCL19/CHI3L1/BMP2/DUSP6/PTPRC/ATF3/INSR/ICAM1/EPHB2/ACKR3/PRMT5/CCL20/MFHAS1	0.675173		14	JUN/ATF3/CCL4/PTGER4/MYC/CCL2/CYR61/DUSP1/GPR183/KLF4/NTRK2/CTGF/BMP2/PDGFD	9.45867e-06		23	NDRG4/JUN/CCL4/KLF4/MYC/DUSP1/PTGER4/CCL2/RANBP9/NOD2/NTRK2/GPR183/FGFR2/IL1B/CYR61/BMP2/EPHA2/PDGFD/FBXW7/TREM2/SOX9/GAREM1/CD36	0.00632429		31	EPHA1/NDRG4/CD4/FGFR2/RGS14/NOD2/DSTYK/EPHB6/PIN1/RPS6KA6/PSCA/PYCARD/PDGFD/GSTP1/EPHA2/KLF4/FGFR3/NDRG2/S100A7/TIAM1/MAP2K2/CEACAM1/SPRY1/CCL2/PTGER4/SOX9/DUSP1/PDGFC/CYR61/CD36/PDGFRA	0.0942516		18	TNFSF11/ACKR3/MFHAS1/CCL20/JUN/ATF3/CCL4/PTGER4/MYC/CCL2/CYR61/DUSP1/GPR183/KLF4/NTRK2/CTGF/BMP2/PDGFD	7.3785e-05		37	IQGAP3/FAM83D/MET/CCL20/ACKR3/MFHAS1/ERBB4/PDGFRA/FGB/HTR2B/LYN/PDGFA/EPHB2/CCR7/NDRG4/JUN/CCL4/KLF4/MYC/DUSP1/PTGER4/CCL2/RANBP9/NOD2/NTRK2/GPR183/FGFR2/IL1B/CYR61/BMP2/EPHA2/PDGFD/FBXW7/TREM2/SOX9/GAREM1/CD36	0.19889		64	MERTK/IQGAP3/CCL8/FN1/RIPK2/TLR4/CCR1/GBP1/NRP1/NOX4/CCL18/ERRFI1/CCL4/FAM83D/MED1/DUSP10/F2R/LYN/PRKCA/MET/CCL19/CHI3L1/BMP2/DUSP6/PTPRC/ATF3/INSR/ICAM1/EPHB2/ACKR3/PRMT5/CCL20/MFHAS1/EPHA1/NDRG4/CD4/FGFR2/RGS14/NOD2/DSTYK/EPHB6/PIN1/RPS6KA6/PSCA/PYCARD/PDGFD/GSTP1/EPHA2/KLF4/FGFR3/NDRG2/S100A7/TIAM1/MAP2K2/CEACAM1/SPRY1/CCL2/PTGER4/SOX9/DUSP1/PDGFC/CYR61/CD36/PDGFRA	0.121025
GO:0014066	regulation of phosphatidylinositol 3-kinase signaling	106	C6	1	CEP55	0.5131		6	CEP55/PIP5K1B/RELN/ERBB4/PDGFRA/PDGFA	0.852863		12	NEDD4/PIK3AP1/CEP55/PTK2/CBL/TWIST1/SIRT1/F2R/HCLS1/NLRC3/TGFB2/FYN	0.551623		6	NTF3/IER3/KLF4/NTRK2/DCN/PDGFD	0.00117382		13	PIP5K1C/CSF3/NTF3/KLF4/IER3/IL18/NTRK2/PPARD/SERPINE2/PDGFD/SEMA4D/SOX9/OSM	0.000815497		10	IL18/PDGFD/KLF4/CSF3/CEACAM1/NTF3/DCN/SOX9/PDGFC/PDGFRA	0.335774		7	CEP55/NTF3/IER3/KLF4/NTRK2/DCN/PDGFD	0.00474588		19	CEP55/PIP5K1B/RELN/ERBB4/PDGFRA/PDGFA/PIP5K1C/CSF3/NTF3/KLF4/IER3/IL18/NTRK2/PPARD/SERPINE2/PDGFD/SEMA4D/SOX9/OSM	0.0127509		22	NEDD4/PIK3AP1/CEP55/PTK2/CBL/TWIST1/SIRT1/F2R/HCLS1/NLRC3/TGFB2/FYN/IL18/PDGFD/KLF4/CSF3/CEACAM1/NTF3/DCN/SOX9/PDGFC/PDGFRA	0.185555
GO:0043491	protein kinase B signaling	253	C6	3	TNFSF11/MFHAS1/PAX2	0.359609		13	PIK3R3/CD86/MET/MFHAS1/AKR1C2/ERBB4/AKR1C3/PDGFRA/GPX1/PDGFA/FGF9/ADAM8/CCR7	0.862143		27	STK3/MERTK/INPP5F/PIK3AP1/THBS1/PTK2/ITGB1/PIK3R3/CD86/NOX4/ADAM8/PIK3CA/SIRT1/ICOS/HCLS1/MET/MAGI2/PIK3CG/CCL19/CHI3L1/OTUD3/ADTRP/INSR/FYN/TRAT1/PDCD6/MFHAS1	0.531462		7	EREG/CCL2/HBEGF/PLK3/KLF4/NTRK2/IRS2	0.00979027		23	EREG/PEAR1/KLB/F3/RCN3/ESR1/BTC/IGFBP5/CSF3/IRS1/HBEGF/PLK3/KLF4/CCL2/IL18/NTRK2/FGFR2/IL1B/EPHA2/TGFBR1/SOX9/HPSE/OSM	0.000220843		31	INPP5K/KLB/IL18/ESR1/PIK3C2B/FGFR2/PIK3R2/EREG/PHLDA3/AKR1C3/FAM110C/PINK1/EPHA2/KLF4/CSF3/FGFR3/PIK3R1/AKR1C2/BTC/IGFBP5/PEAR1/GATA3/CX3CR1/F3/SEMA5A/CCL2/IRS1/SOX9/HBEGF/PDGFRA/HPSE	0.00403849		10	TNFSF11/MFHAS1/PAX2/EREG/CCL2/HBEGF/PLK3/KLF4/NTRK2/IRS2	0.0123314		36	PIK3R3/CD86/MET/MFHAS1/AKR1C2/ERBB4/AKR1C3/PDGFRA/GPX1/PDGFA/FGF9/ADAM8/CCR7/EREG/PEAR1/KLB/F3/RCN3/ESR1/BTC/IGFBP5/CSF3/IRS1/HBEGF/PLK3/KLF4/CCL2/IL18/NTRK2/FGFR2/IL1B/EPHA2/TGFBR1/SOX9/HPSE/OSM	0.0126982		58	STK3/MERTK/INPP5F/PIK3AP1/THBS1/PTK2/ITGB1/PIK3R3/CD86/NOX4/ADAM8/PIK3CA/SIRT1/ICOS/HCLS1/MET/MAGI2/PIK3CG/CCL19/CHI3L1/OTUD3/ADTRP/INSR/FYN/TRAT1/PDCD6/MFHAS1/INPP5K/KLB/IL18/ESR1/PIK3C2B/FGFR2/PIK3R2/EREG/PHLDA3/AKR1C3/FAM110C/PINK1/EPHA2/KLF4/CSF3/FGFR3/PIK3R1/AKR1C2/BTC/IGFBP5/PEAR1/GATA3/CX3CR1/F3/SEMA5A/CCL2/IRS1/SOX9/HBEGF/PDGFRA/HPSE	0.00711889
GO:0051897	positive regulation of protein kinase B signaling	168	C6	2	TNFSF11/MFHAS1	0.390717		12	CD86/MET/MFHAS1/AKR1C2/ERBB4/AKR1C3/PDGFRA/GPX1/PDGFA/FGF9/ADAM8/CCR7	0.616053		19	STK3/PIK3AP1/THBS1/PTK2/ITGB1/CD86/NOX4/ADAM8/PIK3CA/ICOS/HCLS1/MET/PIK3CG/CCL19/CHI3L1/INSR/FYN/TRAT1/MFHAS1	0.493194		3	EREG/HBEGF/IRS2	0.15616		14	EREG/KLB/F3/ESR1/BTC/IGFBP5/CSF3/IRS1/HBEGF/IL18/FGFR2/TGFBR1/HPSE/OSM	0.0105048		23	KLB/IL18/ESR1/FGFR2/PIK3R2/EREG/AKR1C3/FAM110C/PINK1/CSF3/FGFR3/PIK3R1/AKR1C2/BTC/IGFBP5/GATA3/CX3CR1/F3/SEMA5A/IRS1/HBEGF/PDGFRA/HPSE	0.00579313		5	TNFSF11/MFHAS1/EREG/HBEGF/IRS2	0.141087		26	CD86/MET/MFHAS1/AKR1C2/ERBB4/AKR1C3/PDGFRA/GPX1/PDGFA/FGF9/ADAM8/CCR7/EREG/KLB/F3/ESR1/BTC/IGFBP5/CSF3/IRS1/HBEGF/IL18/FGFR2/TGFBR1/HPSE/OSM	0.0160136		42	STK3/PIK3AP1/THBS1/PTK2/ITGB1/CD86/NOX4/ADAM8/PIK3CA/ICOS/HCLS1/MET/PIK3CG/CCL19/CHI3L1/INSR/FYN/TRAT1/MFHAS1/KLB/IL18/ESR1/FGFR2/PIK3R2/EREG/AKR1C3/FAM110C/PINK1/CSF3/FGFR3/PIK3R1/AKR1C2/BTC/IGFBP5/GATA3/CX3CR1/F3/SEMA5A/IRS1/HBEGF/PDGFRA/HPSE	0.00641648
GO:0030111	regulation of Wnt signaling pathway	311	C6	0				13	ASPM/DEPDC1B/NOTUM/CTHRC1/SOX2/SOX4/FZD6/TLR2/FOLR1/GPRC5B/BAMBI/SOX17/FGF9	0.874106		39	STK3/CTHRC1/GREM1/ASPM/DEPDC1B/SULF1/TCF7L1/TLR2/NFATC1/HHEX/AXIN1/DVL3/SMURF2/NOTUM/LEF1/TNFAIP3/CBFB/SENP2/IFT80/SOX4/PRDM15/APOE/LATS2/CDK14/RUVBL1/EGR1/FZD6/RNF213/GPC3/OTULIN/ZEB2/SIAH2/CAPRIN2/BMP2/RSPO3/ZBED3/BICC1/FRZB/CDH3	0.177916		8	EGR1/GREM1/DKK2/BMP2/ISL1/WIF1/SOSTDC1/SFRP1	0.00825751		16	SOSTDC1/DIXDC1/LGR6/IGFBP6/ATP6V1C2/ESR1/DKK2/KANK1/GREM1/WNK1/WIF1/SCEL/FGFR2/BMP2/JUP/SOX9	0.114334		32	ESR1/SOSTDC1/SCEL/ATP6V1C2/FGFR2/PIN1/IGFBP6/LGR6/APCDD1/SOX7/ZNF703/WWOX/SOX17/LRRK2/TIAM1/DKK2/IGFBP2/PLPP3/JUP/SEMA5A/TLE2/KANK1/BTRC/ISL1/FZD1/DKK3/WIF1/WNT5A/SFRP1/SOX9/DKK1/WNT5B	0.0293414		8	EGR1/GREM1/DKK2/BMP2/ISL1/WIF1/SOSTDC1/SFRP1	0.116155		29	ASPM/DEPDC1B/NOTUM/CTHRC1/SOX2/SOX4/FZD6/TLR2/FOLR1/GPRC5B/BAMBI/SOX17/FGF9/SOSTDC1/DIXDC1/LGR6/IGFBP6/ATP6V1C2/ESR1/DKK2/KANK1/GREM1/WNK1/WIF1/SCEL/FGFR2/BMP2/JUP/SOX9	0.495093		71	STK3/CTHRC1/GREM1/ASPM/DEPDC1B/SULF1/TCF7L1/TLR2/NFATC1/HHEX/AXIN1/DVL3/SMURF2/NOTUM/LEF1/TNFAIP3/CBFB/SENP2/IFT80/SOX4/PRDM15/APOE/LATS2/CDK14/RUVBL1/EGR1/FZD6/RNF213/GPC3/OTULIN/ZEB2/SIAH2/CAPRIN2/BMP2/RSPO3/ZBED3/BICC1/FRZB/CDH3/ESR1/SOSTDC1/SCEL/ATP6V1C2/FGFR2/PIN1/IGFBP6/LGR6/APCDD1/SOX7/ZNF703/WWOX/SOX17/LRRK2/TIAM1/DKK2/IGFBP2/PLPP3/JUP/SEMA5A/TLE2/KANK1/BTRC/ISL1/FZD1/DKK3/WIF1/WNT5A/SFRP…	0.00275715
GO:0030178	negative regulation of Wnt signaling pathway	164	C6	0				6	NOTUM/CTHRC1/SOX2/FZD6/SOX17/FGF9	0.876681		18	STK3/CTHRC1/GREM1/NFATC1/AXIN1/DVL3/NOTUM/IFT80/APOE/LATS2/EGR1/FZD6/RNF213/GPC3/SIAH2/BMP2/BICC1/FRZB	0.540954		8	EGR1/GREM1/DKK2/BMP2/ISL1/WIF1/SOSTDC1/SFRP1	0.000353883		7	SOSTDC1/IGFBP6/DKK2/GREM1/WIF1/BMP2/SOX9	0.399257		17	SOSTDC1/IGFBP6/APCDD1/WWOX/SOX17/DKK2/IGFBP2/TLE2/ISL1/FZD1/DKK3/WIF1/WNT5A/SFRP1/SOX9/DKK1/WNT5B	0.126073		8	EGR1/GREM1/DKK2/BMP2/ISL1/WIF1/SOSTDC1/SFRP1	0.0102785		13	NOTUM/CTHRC1/SOX2/FZD6/SOX17/FGF9/SOSTDC1/IGFBP6/DKK2/GREM1/WIF1/BMP2/SOX9	0.706772		35	STK3/CTHRC1/GREM1/NFATC1/AXIN1/DVL3/NOTUM/IFT80/APOE/LATS2/EGR1/FZD6/RNF213/GPC3/SIAH2/BMP2/BICC1/FRZB/SOSTDC1/IGFBP6/APCDD1/WWOX/SOX17/DKK2/IGFBP2/TLE2/ISL1/FZD1/DKK3/WIF1/WNT5A/SFRP1/SOX9/DKK1/WNT5B	0.0818019
GO:0090303	positive regulation of wound healing	55	C7	0				2	ENPP4/XBP1	0.868747		6	THBS1/TLR4/SERPINE1/FOXC2/PLEK/F2R	0.660271		3	HBEGF/SERPINE1/MYLK	0.0227792		10	F3/HBEGF/KANK1/SERPINE1/PPARD/THBD/ANXA1/MYLK/HPSE/CD36	0.000365855		9	ANXA1/F12/F3/PLPP3/KANK1/HBEGF/MYLK/CD36/HPSE	0.0652146		3	HBEGF/SERPINE1/MYLK	0.094842		12	ENPP4/XBP1/F3/HBEGF/KANK1/SERPINE1/PPARD/THBD/ANXA1/MYLK/HPSE/CD36	0.016124		15	THBS1/TLR4/SERPINE1/FOXC2/PLEK/F2R/ANXA1/F12/F3/PLPP3/KANK1/HBEGF/MYLK/CD36/HPSE	0.0658997
GO:1903034	regulation of response to wounding	160	C7	1	PLAT	0.600794		16	EPPK1/PLAUR/SPP1/FCER1G/ABAT/PLAT/WFDC1/ENPP4/XBP1/SERPING1/TSPAN8/FAP/PDGFRA/FGB/LYN/PDGFA	0.120541		23	PLAUR/INPP5F/THBS1/FAP/TLR4/SERPINE1/SPP1/PHLDB2/EPPK1/FOXC2/PLEK/PLAU/TNFAIP3/EDN1/CASK/APOE/FCER1G/DUSP10/F2R/LYN/PRKCA/ADTRP/PLAT	0.139374		5	HBEGF/KLF4/SERPINE1/ALOX12/MYLK	0.0197879		17	ALOX12/F3/HBEGF/KANK1/KLF4/SERPINE1/SERPINB2/PPARD/KLK8/THBD/KRT1/SERPINE2/ANXA1/EDN1/MYLK/HPSE/CD36	0.000415833		20	ALOX12/WNT4/KLK8/ANXA1/KRT1/RGMA/F12/KLF4/FKBP1B/CEACAM1/F3/SERPINB2/PLPP3/PROS1/KANK1/HBEGF/MYLK/CD36/PDGFRA/HPSE	0.02536		6	PLAT/HBEGF/KLF4/SERPINE1/ALOX12/MYLK	0.0662057		33	EPPK1/PLAUR/SPP1/FCER1G/ABAT/PLAT/WFDC1/ENPP4/XBP1/SERPING1/TSPAN8/FAP/PDGFRA/FGB/LYN/PDGFA/ALOX12/F3/HBEGF/KANK1/KLF4/SERPINE1/SERPINB2/PPARD/KLK8/THBD/KRT1/SERPINE2/ANXA1/EDN1/MYLK/HPSE/CD36	2.4517e-05		43	PLAUR/INPP5F/THBS1/FAP/TLR4/SERPINE1/SPP1/PHLDB2/EPPK1/FOXC2/PLEK/PLAU/TNFAIP3/EDN1/CASK/APOE/FCER1G/DUSP10/F2R/LYN/PRKCA/ADTRP/PLAT/ALOX12/WNT4/KLK8/ANXA1/KRT1/RGMA/F12/KLF4/FKBP1B/CEACAM1/F3/SERPINB2/PLPP3/PROS1/KANK1/HBEGF/MYLK/CD36/PDGFRA/HPSE	0.00153487
GO:0042769	DNA damage response, detection of DNA damage	38	C7	2	HMGA2/DTL	0.172698		12	DTL/RFC3/PCNA/USP1/RFC4/PARP1/RPA3/RPA2/RFC5/SOX4/HMGA2/POLD3	1.26236e-05		10	DTL/RFC3/RFC4/USP1/PCNA/PARP1/POLD3/CUL4B/SOX4/RFC5	0.0235492		0				0				0				2	HMGA2/DTL	0.164421		12	DTL/RFC3/PCNA/USP1/RFC4/PARP1/RPA3/RPA2/RFC5/SOX4/HMGA2/POLD3	0.000647538		10	DTL/RFC3/RFC4/USP1/PCNA/PARP1/POLD3/CUL4B/SOX4/RFC5	0.148183
GO:0043618	regulation of transcription from RNA polymerase II promoter in response to stress	75	C7	1	MUC1	0.449608		3	CHEK1/CA9/MUC1	0.864737		13	CA9/CHEK1/NEDD4/HSF2/CUL2/CHD6/EPAS1/EGR1/VEGFA/MBTPS2/EGLN3/ATF3/MUC1	0.123318		4	JUN/KLF2/ATF3/EGR1	0.00945756		4	JUN/KLF2/CITED2/HMOX1	0.36508		4	CITED2/HIGD1A/DNAJB1/HMOX1	0.801411		5	MUC1/JUN/KLF2/ATF3/EGR1	0.0181063		7	CHEK1/CA9/MUC1/JUN/KLF2/CITED2/HMOX1	0.604301		17	CA9/CHEK1/NEDD4/HSF2/CUL2/CHD6/EPAS1/EGR1/VEGFA/MBTPS2/EGLN3/ATF3/MUC1/CITED2/HIGD1A/DNAJB1/HMOX1	0.151364
GO:0060337	type I interferon signaling pathway	89	C7	0				12	USP18/MMP12/ISG20/MX2/IRF5/OAS3/IFIT3/BST2/IRF1/IFI35/OAS2/FADD	0.0382648		21	USP18/MMP12/STAT1/IFIT3/MX2/OAS2/RSAD2/ISG15/XAF1/OASL/EGR1/ISG20/MX1/IFIT2/NLRC5/OAS3/IRF9/IFIT1/IFI6/BST2/OAS1	0.00108873		1	EGR1	0.349428		0				2	TRIM6/WNT5A	0.875863		1	EGR1	0.531881		12	USP18/MMP12/ISG20/MX2/IRF5/OAS3/IFIT3/BST2/IRF1/IFI35/OAS2/FADD	0.209294		23	USP18/MMP12/STAT1/IFIT3/MX2/OAS2/RSAD2/ISG15/XAF1/OASL/EGR1/ISG20/MX1/IFIT2/NLRC5/OAS3/IRF9/IFIT1/IFI6/BST2/OAS1/TRIM6/WNT5A	0.0359109
GO:0071357	cellular response to type I interferon	89	C7	0				12	USP18/MMP12/ISG20/MX2/IRF5/OAS3/IFIT3/BST2/IRF1/IFI35/OAS2/FADD	0.0382648		21	USP18/MMP12/STAT1/IFIT3/MX2/OAS2/RSAD2/ISG15/XAF1/OASL/EGR1/ISG20/MX1/IFIT2/NLRC5/OAS3/IRF9/IFIT1/IFI6/BST2/OAS1	0.00108873		1	EGR1	0.349428		0				2	TRIM6/WNT5A	0.875863		1	EGR1	0.531881		12	USP18/MMP12/ISG20/MX2/IRF5/OAS3/IFIT3/BST2/IRF1/IFI35/OAS2/FADD	0.209294		23	USP18/MMP12/STAT1/IFIT3/MX2/OAS2/RSAD2/ISG15/XAF1/OASL/EGR1/ISG20/MX1/IFIT2/NLRC5/OAS3/IRF9/IFIT1/IFI6/BST2/OAS1/TRIM6/WNT5A	0.0359109
GO:0045089	positive regulation of innate immune response	309	C7	8	MUC1/MUC4/IFI16/MFHAS1/BIRC3/MUC16/LTF/IRAK3	0.0402399		27	IFI16/CD14/MICB/AIM2/PRKDC/RPS6KA5/MMP12/FCER1G/GBP5/MUC1/LTF/MUC4/DMBT1/MUC16/IRAK3/TLR2/MUC5B/HMGB3/MAP2K6/IRF1/MFHAS1/BIRC3/MUC5AC/FGB/FADD/LYN/ADAM8	0.0999243		45	PLSCR1/AIM2/HMGB3/HMGB2/TBK1/PIK3AP1/RIPK2/MMP12/MICB/TLR2/TLR4/PRKDC/DHX9/DDX60/GBP5/LY96/PAK2/PIK3R4/RSAD2/TLR8/TNFAIP3/CASP8/ADAM8/IFIH1/CHUK/MAP3K7/PARP9/FCER1G/CTSS/ITGAM/OTULIN/MED1/CD300LF/NLRC5/LYN/CD14/SH2D1A/CLEC4A/RFTN1/FYN/IFI16/MUC1/BIRC3/MFHAS1/MUC16	0.0218676		1	EREG	0.593034		12	HFE/GPATCH3/EREG/RAET1E/ESR1/PELI1/NOD2/SFTPD/POLR3G/PGLYRP4/S100A14/CD36	0.391933		29	RAET1E/ESR1/HFE/TLR3/NLRX1/GPATCH3/RAB7B/MUC6/EREG/NOD2/S100A9/MUC15/MAPKAPK3/PYCARD/IKBKE/S100A14/MUC5B/TRIM6/BPIFB1/SFTPD/DMBT1/PGLYRP4/MUC5AC/TMEM173/TLR5/S100A8/PELI1/WNT5A/CD36	0.0848379		9	MUC1/MUC4/IFI16/MFHAS1/BIRC3/MUC16/LTF/IRAK3/EREG	0.0694245		39	IFI16/CD14/MICB/AIM2/PRKDC/RPS6KA5/MMP12/FCER1G/GBP5/MUC1/LTF/MUC4/DMBT1/MUC16/IRAK3/TLR2/MUC5B/HMGB3/MAP2K6/IRF1/MFHAS1/BIRC3/MUC5AC/FGB/FADD/LYN/ADAM8/HFE/GPATCH3/EREG/RAET1E/ESR1/PELI1/NOD2/SFTPD/POLR3G/PGLYRP4/S100A14/CD36	0.0443068		74	PLSCR1/AIM2/HMGB3/HMGB2/TBK1/PIK3AP1/RIPK2/MMP12/MICB/TLR2/TLR4/PRKDC/DHX9/DDX60/GBP5/LY96/PAK2/PIK3R4/RSAD2/TLR8/TNFAIP3/CASP8/ADAM8/IFIH1/CHUK/MAP3K7/PARP9/FCER1G/CTSS/ITGAM/OTULIN/MED1/CD300LF/NLRC5/LYN/CD14/SH2D1A/CLEC4A/RFTN1/FYN/IFI16/MUC1/BIRC3/MFHAS1/MUC16/RAET1E/ESR1/HFE/TLR3/NLRX1/GPATCH3/RAB7B/MUC6/EREG/NOD2/S100A9/MUC15/MAPKAPK3/PYCARD/IKBKE/S100A14/MUC5B/TRIM6/BPIFB1/SFTPD/DMBT1/PGLY…	0.000560164
GO:0002244	hematopoietic progenitor cell differentiation	111	C7	3	LMO2/TOP2A/FOXC1	0.195275		11	ESCO2/ANLN/MLF1/TOP2A/ZFAT/PRKDC/MYB/SOX4/EIF2AK2/PDGFRA/FOXC1	0.243145		22	INHBA/FST/ESCO2/MLF1/ANLN/TOP2A/EIF2AK2/AGPAT5/ZFAT/PRKDC/PUS7/BVES/PLEK/KCNAB2/CBFB/DHX36/ARHGEF7/ZBTB1/SOX4/MYB/NUDT21/PTPRC	0.0077806		3	SRF/EML1/SFRP1	0.0792129		1	EML1	0.7999		4	GATA3/PTPRZ1/SFRP1/PDGFRA	0.860392		6	LMO2/TOP2A/FOXC1/SRF/EML1/SFRP1	0.0192104		12	ESCO2/ANLN/MLF1/TOP2A/ZFAT/PRKDC/MYB/SOX4/EIF2AK2/PDGFRA/FOXC1/EML1	0.415294		26	INHBA/FST/ESCO2/MLF1/ANLN/TOP2A/EIF2AK2/AGPAT5/ZFAT/PRKDC/PUS7/BVES/PLEK/KCNAB2/CBFB/DHX36/ARHGEF7/ZBTB1/SOX4/MYB/NUDT21/PTPRC/GATA3/PTPRZ1/SFRP1/PDGFRA	0.0627301
GO:1903708	positive regulation of hemopoiesis	183	C7	3	TNFSF11/CA2/FOXC1	0.324432		8	CD86/MYB/RUNX3/XBP1/CA2/FADD/FOXC1/ADAM8	0.864737		32	INHBA/HMGB2/RIPK2/STAT1/TNFSF4/ATP11C/TRIB1/CCR1/CD86/LEF1/CASP8/CBFB/ADAM8/DHX36/ISG15/CD83/ZBTB1/PRMT1/EVI2B/PPP2R3C/IL7R/MED1/MYB/NUDT21/DUSP10/VNN1/HCLS1/PRKCA/CCL19/ITPKB/PTPRC/ADA	0.00576465		4	JUN/FOS/EGR3/TRIB1	0.0754104		8	BAD/CSF3/JUN/EGR3/FOS/IL18/CD83/ANXA1	0.359017		12	IL18/RAB7B/CD4/BAD/ANXA1/IL12RB1/VSIR/CSF3/TNFSF9/GATA3/FOS/EGR3	0.651409		7	TNFSF11/CA2/FOXC1/JUN/FOS/EGR3/TRIB1	0.044291		16	CD86/MYB/RUNX3/XBP1/CA2/FADD/FOXC1/ADAM8/BAD/CSF3/JUN/EGR3/FOS/IL18/CD83/ANXA1	0.619763		44	INHBA/HMGB2/RIPK2/STAT1/TNFSF4/ATP11C/TRIB1/CCR1/CD86/LEF1/CASP8/CBFB/ADAM8/DHX36/ISG15/CD83/ZBTB1/PRMT1/EVI2B/PPP2R3C/IL7R/MED1/MYB/NUDT21/DUSP10/VNN1/HCLS1/PRKCA/CCL19/ITPKB/PTPRC/ADA/IL18/RAB7B/CD4/BAD/ANXA1/IL12RB1/VSIR/CSF3/TNFSF9/GATA3/FOS/EGR3	0.00988224
GO:0002700	regulation of production of molecular mediator of immune response	133	C7	2	IL1R1/IRAK3	0.359167		12	NSD2/MSH6/PRKDC/MSH2/FCER1G/BST2/IL1R1/IRAK3/XBP1/GPRC5B/IL33/MZB1	0.305834		17	NSD2/MSH6/THOC1/RIF1/TNFSF4/ATAD5/TLR4/PRKDC/RSAD2/DHX36/MSH2/MAP3K7/FCER1G/TGFB2/PTPRC/TFRC/BST2	0.351696		2	SMAD7/NR4A3	0.226006		11	HFE/NR4A3/IL18/SMAD7/NOD2/SPINK5/ARG1/IL1B/HMOX1/KLK7/CD36	0.0266429		12	SPINK5/IL18/HFE/TLR3/NOD2/KLK7/TRIM6/GATA3/WNT5A/ARG1/HMOX1/CD36	0.332023		4	IL1R1/IRAK3/SMAD7/NR4A3	0.174161		23	NSD2/MSH6/PRKDC/MSH2/FCER1G/BST2/IL1R1/IRAK3/XBP1/GPRC5B/IL33/MZB1/HFE/NR4A3/IL18/SMAD7/NOD2/SPINK5/ARG1/IL1B/HMOX1/KLK7/CD36	0.00778352		29	NSD2/MSH6/THOC1/RIF1/TNFSF4/ATAD5/TLR4/PRKDC/RSAD2/DHX36/MSH2/MAP3K7/FCER1G/TGFB2/PTPRC/TFRC/BST2/SPINK5/IL18/HFE/TLR3/NOD2/KLK7/TRIM6/GATA3/WNT5A/ARG1/HMOX1/CD36	0.0943495
GO:0031668	cellular response to extracellular stimulus	258	C7	2	IFI16/DNAJC15	0.51081		17	BRIP1/IFI16/NUDT1/CYP27B1/PCSK9/UCP2/WNT2B/DNAJC15/KIAA1324/FOLR1/EIF2AK2/CYP24A1/XBP1/CADPS2/AKR1C3/AOC1/LYN	0.638302		26	BRIP1/CYP27B1/EIF2AK2/ATP2B1/SKP2/OPA1/CBL/PIK3R4/CBS/ASNS/SIRT1/POSTN/KANK2/PRKD1/MED1/UCP2/LYN/NR4A2/AVPR1A/PCSK9/NUDT1/PTPRC/ATF3/FYN/IFI16/ICAM1	0.63071		8	JUN/ATF3/FOS/SRF/FOSL1/NR4A2/CDKN1A/SFRP1	0.00349609		13	MYBBP1A/CASTOR1/HFE/SLC39A5/UPP1/JUN/FOSL1/FOS/DSC2/PIM1/CDKN1A/NR4A2/HMOX1	0.166019		27	P2RY2/LCN2/CASTOR1/HFE/DAPL1/SLC39A5/WNT4/BAIAP2/PIK3C2B/MYBBP1A/COMT/AKR1C3/AQP3/FAM107A/WDR24/UPP1/GSTP1/PENK/RRAGD/LRRK2/AOC1/HIGD1A/DSC2/FAS/SFRP1/HMOX1/FOS	0.0429331		10	IFI16/DNAJC15/JUN/ATF3/FOS/SRF/FOSL1/NR4A2/CDKN1A/SFRP1	0.0138607		30	BRIP1/IFI16/NUDT1/CYP27B1/PCSK9/UCP2/WNT2B/DNAJC15/KIAA1324/FOLR1/EIF2AK2/CYP24A1/XBP1/CADPS2/AKR1C3/AOC1/LYN/MYBBP1A/CASTOR1/HFE/SLC39A5/UPP1/JUN/FOSL1/FOS/DSC2/PIM1/CDKN1A/NR4A2/HMOX1	0.154217		53	BRIP1/CYP27B1/EIF2AK2/ATP2B1/SKP2/OPA1/CBL/PIK3R4/CBS/ASNS/SIRT1/POSTN/KANK2/PRKD1/MED1/UCP2/LYN/NR4A2/AVPR1A/PCSK9/NUDT1/PTPRC/ATF3/FYN/IFI16/ICAM1/P2RY2/LCN2/CASTOR1/HFE/DAPL1/SLC39A5/WNT4/BAIAP2/PIK3C2B/MYBBP1A/COMT/AKR1C3/AQP3/FAM107A/WDR24/UPP1/GSTP1/PENK/RRAGD/LRRK2/AOC1/HIGD1A/DSC2/FAS/SFRP1/HMOX1/FOS	0.0549945
GO:0071496	cellular response to external stimulus	328	C7	3	IFI16/DNAJC15/MMP7	0.416687		23	BRIP1/CHEK1/IFI16/SLC9A1/NUDT1/CYP27B1/PCSK9/UCP2/CASP8AP2/WNT2B/DNAJC15/KIAA1324/FOLR1/EIF2AK2/CYP24A1/XBP1/IRF1/CADPS2/MMP7/AKR1C3/AOC1/FADD/LYN	0.479416		32	BRIP1/CYP27B1/CHEK1/EIF2AK2/ATP2B1/CASP8AP2/SKP2/TLR4/OPA1/CBL/SLC9A1/PIK3R4/CBS/TLR8/CASP8/ASNS/SIRT1/POSTN/KANK2/PRKD1/MED1/UCP2/LYN/NR4A2/AVPR1A/PCSK9/NUDT1/PTPRC/ATF3/FYN/IFI16/ICAM1	0.668207		9	JUN/ATF3/FOS/PTGER4/SRF/FOSL1/NR4A2/CDKN1A/SFRP1	0.00366513		19	MYBBP1A/CASTOR1/HFE/SLC39A5/BAD/UPP1/BNIP3/JUN/FOSL1/FOS/PTGER4/DSC2/PIM1/CDKN1A/IL1B/NR4A2/HMOX1/AQP1/SOX9	0.0443316		38	P2RY2/LCN2/CASTOR1/HFE/DAPL1/SLC39A5/WNT4/BAIAP2/CRADD/TLR3/PIK3C2B/MYBBP1A/BAD/COMT/AKR1C3/AQP3/FAM107A/WDR24/UPP1/GSTP1/PENK/RRAGD/LRRK2/AQP1/TLR5/AOC1/MMP7/TMEM150C/HIGD1A/DSC2/PTGER4/FAS/SFRP1/PDE2A/SOX9/HMOX1/FOS/BNIP3	0.00262566		12	IFI16/DNAJC15/MMP7/JUN/ATF3/FOS/PTGER4/SRF/FOSL1/NR4A2/CDKN1A/SFRP1	0.00944571		42	BRIP1/CHEK1/IFI16/SLC9A1/NUDT1/CYP27B1/PCSK9/UCP2/CASP8AP2/WNT2B/DNAJC15/KIAA1324/FOLR1/EIF2AK2/CYP24A1/XBP1/IRF1/CADPS2/MMP7/AKR1C3/AOC1/FADD/LYN/MYBBP1A/CASTOR1/HFE/SLC39A5/BAD/UPP1/BNIP3/JUN/FOSL1/FOS/PTGER4/DSC2/PIM1/CDKN1A/IL1B/NR4A2/HMOX1/AQP1/SOX9	0.0296566		70	BRIP1/CYP27B1/CHEK1/EIF2AK2/ATP2B1/CASP8AP2/SKP2/TLR4/OPA1/CBL/SLC9A1/PIK3R4/CBS/TLR8/CASP8/ASNS/SIRT1/POSTN/KANK2/PRKD1/MED1/UCP2/LYN/NR4A2/AVPR1A/PCSK9/NUDT1/PTPRC/ATF3/FYN/IFI16/ICAM1/P2RY2/LCN2/CASTOR1/HFE/DAPL1/SLC39A5/WNT4/BAIAP2/CRADD/TLR3/PIK3C2B/MYBBP1A/BAD/COMT/AKR1C3/AQP3/FAM107A/WDR24/UPP1/GSTP1/PENK/RRAGD/LRRK2/AQP1/TLR5/AOC1/MMP7/TMEM150C/HIGD1A/DSC2/PTGER4/FAS/SFRP1/PDE2A/SOX9/HMOX…	0.0138078
GO:0042594	response to starvation	183	C7	3	IFI16/DNAJC15/PPARGC1A	0.324432		12	IFI16/PCSK9/UCP2/WNT2B/DNAJC15/PPARGC1A/KIAA1324/EIF2AK2/XBP1/CADPS2/AKR1C3/AOC1	0.682196		12	EIF2AK2/CBL/ADM/PIK3R4/ASNS/SIRT1/FSTL1/PRKD1/UCP2/PCSK9/ATF3/IFI16	0.845379		6	JUN/ZFP36/ATF3/ADM/CDKN1A/SFRP1	0.00921385		9	MYBBP1A/HFE/SLC39A5/UPP1/ZFP36/JUN/ADM/DSC2/CDKN1A	0.25563		18	HFE/DAPL1/SLC39A5/WNT4/PIK3C2B/MYBBP1A/COMT/AKR1C3/WDR24/UPP1/RRAGD/LRRK2/AOC1/HIGD1A/DSC2/FAS/ZFP36/SFRP1	0.146037		9	IFI16/DNAJC15/PPARGC1A/JUN/ZFP36/ATF3/ADM/CDKN1A/SFRP1	0.00623486		21	IFI16/PCSK9/UCP2/WNT2B/DNAJC15/PPARGC1A/KIAA1324/EIF2AK2/XBP1/CADPS2/AKR1C3/AOC1/MYBBP1A/HFE/SLC39A5/UPP1/ZFP36/JUN/ADM/DSC2/CDKN1A	0.244956		30	EIF2AK2/CBL/ADM/PIK3R4/ASNS/SIRT1/FSTL1/PRKD1/UCP2/PCSK9/ATF3/IFI16/HFE/DAPL1/SLC39A5/WNT4/PIK3C2B/MYBBP1A/COMT/AKR1C3/WDR24/UPP1/RRAGD/LRRK2/AOC1/HIGD1A/DSC2/FAS/ZFP36/SFRP1	0.476552
GO:0009615	response to virus	315	C7	6	DDIT4/IFI16/HMGA2/APOBEC3B/BIRC3/IRAK3	0.131447		30	APOBEC3B/STMN1/SLFN13/BCL2L11/SLFN11/IFI16/HERC5/MICB/AIM2/MMP12/ISG20/MX2/POLR3K/IRF5/OAS3/IFIT3/CXCL9/DDIT4/BST2/DMBT1/IRAK3/HMGA2/EIF2AK2/IRF1/GSDME/BIRC3/IL33/IFI44/OAS2/FADD	0.0269979		66	DTX3L/PLSCR1/AIM2/FAM111A/STMN1/CXCR4/EIF2AK2/ABCF3/CCL8/TBK1/APOBEC3B/MMP12/STAT1/SKP2/MICB/XPR1/TNFSF4/IFI44/DHX9/DDX60/HERC5/IFIT3/SLFN11/MX2/CCT5/IFI44L/GBP1/ILF3/BCL2L11/OAS2/RSAD2/TLR8/TNFAIP3/FMR1/DHX36/ISG15/IFIH1/CXCL9/CXCL10/HTRA1/PIM2/GSDME/CHUK/OASL/CCL4/PARP9/ISG20/MX1/IFIT2/PML/CREBZF/ACTA2/NLRC5/OAS3/IRF9/IFIT1/IFI6/POLR3K/CCL19/SLFN13/PTPRC/IFI16/BST2/BIRC3/OAS1/DDIT4	1.96254e-08		5	CCL4/CXCR4/FOSL1/ODC1/CXCL12	0.113683		9	GPATCH3/BAD/BNIP3/CXCL12/CCL4/FOSL1/ODC1/POLR3G/CD207	0.621063		21	LCN2/TLR3/NLRX1/GPATCH3/BAD/IL12RB1/PYCARD/IKBKE/TRIM6/PENK/CLU/IFNLR1/DMBT1/CD207/BPIFA1/DUOX2/GATA3/TMEM173/DCLK1/ODC1/BNIP3	0.588973		11	DDIT4/IFI16/HMGA2/APOBEC3B/BIRC3/IRAK3/CCL4/CXCR4/FOSL1/ODC1/CXCL12	0.01737		39	APOBEC3B/STMN1/SLFN13/BCL2L11/SLFN11/IFI16/HERC5/MICB/AIM2/MMP12/ISG20/MX2/POLR3K/IRF5/OAS3/IFIT3/CXCL9/DDIT4/BST2/DMBT1/IRAK3/HMGA2/EIF2AK2/IRF1/GSDME/BIRC3/IL33/IFI44/OAS2/FADD/GPATCH3/BAD/BNIP3/CXCL12/CCL4/FOSL1/ODC1/POLR3G/CD207	0.055022		87	DTX3L/PLSCR1/AIM2/FAM111A/STMN1/CXCR4/EIF2AK2/ABCF3/CCL8/TBK1/APOBEC3B/MMP12/STAT1/SKP2/MICB/XPR1/TNFSF4/IFI44/DHX9/DDX60/HERC5/IFIT3/SLFN11/MX2/CCT5/IFI44L/GBP1/ILF3/BCL2L11/OAS2/RSAD2/TLR8/TNFAIP3/FMR1/DHX36/ISG15/IFIH1/CXCL9/CXCL10/HTRA1/PIM2/GSDME/CHUK/OASL/CCL4/PARP9/ISG20/MX1/IFIT2/PML/CREBZF/ACTA2/NLRC5/OAS3/IRF9/IFIT1/IFI6/POLR3K/CCL19/SLFN13/PTPRC/IFI16/BST2/BIRC3/OAS1/DDIT4/LCN2/TLR3/NL…	5.86524e-07
GO:0019730	antimicrobial humoral response	118	C7	2	LTF/MMP7	0.344543		13	HIST1H2BE/H2BFS/CXCL8/HIST1H2BC/CXCL1/CXCL9/LTF/DMBT1/CXCL6/CXCL5/MMP7/FGB/CXCL3	0.111008		13	CXCL8/CXCL11/COLEC11/CXCL9/CXCL10/PPP2R3C/CXCL13/HIST1H2BE/IGHM/HIST1H2BC/H2BFS/CXCL1/HIST1H2BK	0.578018		0				10	PLA2G6/IL36RN/PRSS2/SFTPD/SPINK5/PRSS3/PGLYRP4/PI3/KLK7/S100A12	0.0314733		23	SPINK5/PRSS2/SLPI/S100A12/LCN2/PLA2G6/DEFB1/PRSS3/IL36RN/KLK7/S100A9/PI3/CLU/BPIFB1/SFTPD/DMBT1/PGLYRP4/BPIFA1/S100A7/CHGA/S100A8/RNASE7/MMP7	5.20068e-05		2	LTF/MMP7	0.404551		23	HIST1H2BE/H2BFS/CXCL8/HIST1H2BC/CXCL1/CXCL9/LTF/DMBT1/CXCL6/CXCL5/MMP7/FGB/CXCL3/PLA2G6/IL36RN/PRSS2/SFTPD/SPINK5/PRSS3/PGLYRP4/PI3/KLK7/S100A12	0.00157146		36	CXCL8/CXCL11/COLEC11/CXCL9/CXCL10/PPP2R3C/CXCL13/HIST1H2BE/IGHM/HIST1H2BC/H2BFS/CXCL1/HIST1H2BK/SPINK5/PRSS2/SLPI/S100A12/LCN2/PLA2G6/DEFB1/PRSS3/IL36RN/KLK7/S100A9/PI3/CLU/BPIFB1/SFTPD/DMBT1/PGLYRP4/BPIFA1/S100A7/CHGA/S100A8/RNASE7/MMP7	0.000401221
GO:0032102	negative regulation of response to external stimulus	329	C7	3	PLAT/MFHAS1/LTF	0.418157		21	EPPK1/MICB/C5/PLAUR/PBK/SPP1/ABAT/PLAT/LTF/WFDC1/MFHAS1/SERPING1/TSPAN8/SEMA3C/FAP/PDGFRA/FGB/SHARPIN/GPX1/BBS4/PDGFA	0.652195		40	TNFAIP6/GREM1/PLAUR/INPP5F/THBS1/MICB/FAP/TRIB1/ANGPT2/SERPINE1/SPP1/SEMA4F/NRP1/PHLDB2/EPPK1/PLAU/PLXNA3/PBK/TNFAIP3/EDN1/CASK/CARD8/HTRA1/APOE/C5orf30/SOCS3/KANK2/OTULIN/DUSP10/C5/CXCL13/IFIT1/NLRC3/TNFRSF1B/ADTRP/PTPRC/SHARPIN/ADA/MFHAS1/PLAT	0.221889		10	PTGER4/CCL2/DUSP1/GREM1/TRIB1/KLF4/SERPINE1/ALOX12/LDLR/ISL1	0.00121071		22	FNDC4/GPATCH3/APOD/ALOX12/ACP5/IL1R2/KLF4/DUSP1/PTGER4/CCL2/SERPINE1/LDLR/GREM1/SERPINB2/PPARD/KLK8/SPINK5/THBD/KRT1/SERPINE2/SEMA4D/EDN1	0.0085851		35	SPINK5/APOD/FNDC4/MMP28/ALOX12/WNT4/KLK8/MVK/IL1R2/NLRX1/GPATCH3/ABR/PYCARD/GSTP1/KRT1/RGMA/F12/KLF4/ENPP3/ARG2/METRNL/CEACAM1/GATA3/SERPINB2/CXCL17/PROS1/SEMA5A/ISL1/CCL2/SLIT2/PTGER4/WNT5A/NT5E/DUSP1/PDGFRA	0.0142625		13	PLAT/MFHAS1/LTF/PTGER4/CCL2/DUSP1/GREM1/TRIB1/KLF4/SERPINE1/ALOX12/LDLR/ISL1	0.00405986		43	EPPK1/MICB/C5/PLAUR/PBK/SPP1/ABAT/PLAT/LTF/WFDC1/MFHAS1/SERPING1/TSPAN8/SEMA3C/FAP/PDGFRA/FGB/SHARPIN/GPX1/BBS4/PDGFA/FNDC4/GPATCH3/APOD/ALOX12/ACP5/IL1R2/KLF4/DUSP1/PTGER4/CCL2/SERPINE1/LDLR/GREM1/SERPINB2/PPARD/KLK8/SPINK5/THBD/KRT1/SERPINE2/SEMA4D/EDN1	0.0210012		75	TNFAIP6/GREM1/PLAUR/INPP5F/THBS1/MICB/FAP/TRIB1/ANGPT2/SERPINE1/SPP1/SEMA4F/NRP1/PHLDB2/EPPK1/PLAU/PLXNA3/PBK/TNFAIP3/EDN1/CASK/CARD8/HTRA1/APOE/C5orf30/SOCS3/KANK2/OTULIN/DUSP10/C5/CXCL13/IFIT1/NLRC3/TNFRSF1B/ADTRP/PTPRC/SHARPIN/ADA/MFHAS1/PLAT/SPINK5/APOD/FNDC4/MMP28/ALOX12/WNT4/KLK8/MVK/IL1R2/NLRX1/GPATCH3/ABR/PYCARD/GSTP1/KRT1/RGMA/F12/KLF4/ENPP3/ARG2/METRNL/CEACAM1/GATA3/SERPINB2/CXCL17/PROS…	0.00210407
GO:0001666	response to hypoxia	314	C7	4	DDIT4/PLAT/HILPDA/PPARGC1A	0.328346		24	BRIP1/CCNB1/CCNA2/SUV39H1/SUV39H2/E2F1/CA9/SLC9A1/PLOD2/UCP2/MMP12/RYR1/MYB/ABAT/PLAT/DDIT4/PPARGC1A/TLR2/NDNF/VEGFC/VCAM1/CLDN3/NF1/ADAM8	0.304136		51	BRIP1/CA9/CXCR4/E2F1/SUV39H2/THBS1/MMP3/MMP12/TLR2/CCNB1/LOXL2/APAF1/OPA1/VEGFC/PLOD2/PDK1/ANGPT2/CUL2/SLC9A1/SUV39H1/CCNA2/ADM/PLAU/EPAS1/NOX4/ADAM8/EDN1/TWIST1/TIGAR/VCAM1/SIRT1/RYR1/EGR1/CD38/POSTN/VEGFA/GATA6/PML/MYB/APOLD1/UCP2/NR4A2/TGFB2/BMP2/EGLN3/SLC8A1/ICAM1/HP1BP3/ADA/DDIT4/PLAT	0.00128225		13	EGR1/MYC/SRF/CXCR4/PLK3/NR4A2/ADM/CXCL12/BMP2/TGFBR3/CRYAB/APOLD1/SFRP1	2.01446e-05		18	DPP4/BAD/BNIP3/CRYAB/CXCL12/SLC6A4/PLK3/MYC/ITPR2/ADM/CITED2/PPARD/NR4A2/HMOX1/BMP2/ERO1A/AQP1/EDN1	0.0551764		24	DPP4/BMP7/ITPR2/CD24/PLEKHN1/CRYAB/BAD/CPEB2/AQP3/PINK1/ENDOG/PENK/HIPK2/CITED2/ANGPTL4/AQP1/TGFBR3/NDNF/HIGD1A/EDNRA/SFRP1/DDAH1/HMOX1/BNIP3	0.354944		17	DDIT4/PLAT/HILPDA/PPARGC1A/EGR1/MYC/SRF/CXCR4/PLK3/NR4A2/ADM/CXCL12/BMP2/TGFBR3/CRYAB/APOLD1/SFRP1	8.211e-05		42	BRIP1/CCNB1/CCNA2/SUV39H1/SUV39H2/E2F1/CA9/SLC9A1/PLOD2/UCP2/MMP12/RYR1/MYB/ABAT/PLAT/DDIT4/PPARGC1A/TLR2/NDNF/VEGFC/VCAM1/CLDN3/NF1/ADAM8/DPP4/BAD/BNIP3/CRYAB/CXCL12/SLC6A4/PLK3/MYC/ITPR2/ADM/CITED2/PPARD/NR4A2/HMOX1/BMP2/ERO1A/AQP1/EDN1	0.016124		75	BRIP1/CA9/CXCR4/E2F1/SUV39H2/THBS1/MMP3/MMP12/TLR2/CCNB1/LOXL2/APAF1/OPA1/VEGFC/PLOD2/PDK1/ANGPT2/CUL2/SLC9A1/SUV39H1/CCNA2/ADM/PLAU/EPAS1/NOX4/ADAM8/EDN1/TWIST1/TIGAR/VCAM1/SIRT1/RYR1/EGR1/CD38/POSTN/VEGFA/GATA6/PML/MYB/APOLD1/UCP2/NR4A2/TGFB2/BMP2/EGLN3/SLC8A1/ICAM1/HP1BP3/ADA/DDIT4/PLAT/DPP4/BMP7/ITPR2/CD24/PLEKHN1/CRYAB/BAD/CPEB2/AQP3/PINK1/ENDOG/PENK/HIPK2/CITED2/ANGPTL4/AQP1/TGFBR3/NDNF/HIG…	0.000554874
GO:0070482	response to oxygen levels	349	C7	4	DDIT4/PLAT/HILPDA/PPARGC1A	0.342825		25	BRIP1/CCNB1/CCNA2/SUV39H1/SUV39H2/E2F1/CA9/SLC9A1/PLOD2/UCP2/MMP12/CDK4/RYR1/MYB/ABAT/PLAT/DDIT4/PPARGC1A/TLR2/NDNF/VEGFC/VCAM1/CLDN3/NF1/ADAM8	0.411908		53	BRIP1/CA9/CXCR4/E2F1/SUV39H2/THBS1/MMP3/MMP12/TLR2/CCNB1/LOXL2/APAF1/OPA1/VEGFC/PLOD2/PDK1/CBL/ANGPT2/CUL2/SLC9A1/SUV39H1/CCNA2/ADM/PLAU/EPAS1/NOX4/ADAM8/EDN1/TWIST1/TIGAR/VCAM1/SIRT1/RYR1/EGR1/CD38/POSTN/VEGFA/GATA6/PML/MYB/CDK4/APOLD1/UCP2/NR4A2/TGFB2/BMP2/EGLN3/SLC8A1/ICAM1/HP1BP3/ADA/DDIT4/PLAT	0.00443078		15	EGR1/MYC/SRF/CXCR4/PLK3/NR4A2/ADM/CXCL12/CTGF/BMP2/TGFBR3/CDKN1A/CRYAB/APOLD1/SFRP1	4.29418e-06		19	DPP4/BAD/BNIP3/CRYAB/CXCL12/SLC6A4/PLK3/MYC/ITPR2/ADM/CITED2/PPARD/CDKN1A/NR4A2/HMOX1/BMP2/ERO1A/AQP1/EDN1	0.0665207		25	DPP4/BMP7/ITPR2/CD24/PLEKHN1/CRYAB/BAD/CPEB2/AQP3/PINK1/ENDOG/PENK/HIPK2/CITED2/ANGPTL4/AQP1/TGFBR3/NDNF/HIGD1A/FAS/EDNRA/SFRP1/DDAH1/HMOX1/BNIP3	0.452478		19	DDIT4/PLAT/HILPDA/PPARGC1A/EGR1/MYC/SRF/CXCR4/PLK3/NR4A2/ADM/CXCL12/CTGF/BMP2/TGFBR3/CDKN1A/CRYAB/APOLD1/SFRP1	4.87695e-05		44	BRIP1/CCNB1/CCNA2/SUV39H1/SUV39H2/E2F1/CA9/SLC9A1/PLOD2/UCP2/MMP12/CDK4/RYR1/MYB/ABAT/PLAT/DDIT4/PPARGC1A/TLR2/NDNF/VEGFC/VCAM1/CLDN3/NF1/ADAM8/DPP4/BAD/BNIP3/CRYAB/CXCL12/SLC6A4/PLK3/MYC/ITPR2/ADM/CITED2/PPARD/CDKN1A/NR4A2/HMOX1/BMP2/ERO1A/AQP1/EDN1	0.0315354		78	BRIP1/CA9/CXCR4/E2F1/SUV39H2/THBS1/MMP3/MMP12/TLR2/CCNB1/LOXL2/APAF1/OPA1/VEGFC/PLOD2/PDK1/CBL/ANGPT2/CUL2/SLC9A1/SUV39H1/CCNA2/ADM/PLAU/EPAS1/NOX4/ADAM8/EDN1/TWIST1/TIGAR/VCAM1/SIRT1/RYR1/EGR1/CD38/POSTN/VEGFA/GATA6/PML/MYB/CDK4/APOLD1/UCP2/NR4A2/TGFB2/BMP2/EGLN3/SLC8A1/ICAM1/HP1BP3/ADA/DDIT4/PLAT/DPP4/BMP7/ITPR2/CD24/PLEKHN1/CRYAB/BAD/CPEB2/AQP3/PINK1/ENDOG/PENK/HIPK2/CITED2/ANGPTL4/AQP1/TGFBR3…	0.00279446
GO:0009612	response to mechanical stimulus	204	C7	1	MMP7	0.661011		10	CHEK1/CCNB1/SLC9A1/CASP8AP2/TXNIP/IRF1/DMD/STRA6/MMP7/FADD	0.862143		19	CHEK1/CASP8AP2/STAT1/CCNB1/TLR4/CLCN6/ANGPT2/SLC9A1/SHANK3/ETV1/TLR8/CASP8/EDN1/ASNS/CXCL10/POSTN/CHI3L1/FYN/SLC8A1	0.721675		11	JUN/FOSB/JUND/FOS/PTGER4/BTG2/FOSL1/CXCL12/JUNB/DCN/MEIS2	1.38635e-05		22	SMPD2/PKD1L2/BAD/BNIP3/CXCL12/FOSB/JUN/JUND/FOSL1/FOS/PTGER4/PPL/BTG2/SCEL/JUNB/IL1B/SERPINE2/MEIS2/AQP1/JUP/SOX9/EDN1	3.43897e-05		27	PPL/SMPD2/CRADD/TLR3/SCEL/BAD/PKD1L2/STRA6/ENDOG/AQP1/TLR5/BDKRB1/IGFBP2/JUP/MMP7/TMEM150C/DCN/PTGER4/MEIS2/FAS/PTCH1/PDE2A/SOX9/FOS/BTG2/FOSB/BNIP3	0.00340883		12	MMP7/JUN/FOSB/JUND/FOS/PTGER4/BTG2/FOSL1/CXCL12/JUNB/DCN/MEIS2	0.000472715		32	CHEK1/CCNB1/SLC9A1/CASP8AP2/TXNIP/IRF1/DMD/STRA6/MMP7/FADD/SMPD2/PKD1L2/BAD/BNIP3/CXCL12/FOSB/JUN/JUND/FOSL1/FOS/PTGER4/PPL/BTG2/SCEL/JUNB/IL1B/SERPINE2/MEIS2/AQP1/JUP/SOX9/EDN1	0.00523753		46	CHEK1/CASP8AP2/STAT1/CCNB1/TLR4/CLCN6/ANGPT2/SLC9A1/SHANK3/ETV1/TLR8/CASP8/EDN1/ASNS/CXCL10/POSTN/CHI3L1/FYN/SLC8A1/PPL/SMPD2/CRADD/TLR3/SCEL/BAD/PKD1L2/STRA6/ENDOG/AQP1/TLR5/BDKRB1/IGFBP2/JUP/MMP7/TMEM150C/DCN/PTGER4/MEIS2/FAS/PTCH1/PDE2A/SOX9/FOS/BTG2/FOSB/BNIP3	0.0229548
GO:0010212	response to ionizing radiation	146	C7	2	IFI16/HMGA2	0.365975		23	RAD51AP1/TOPBP1/RAD51/BLM/FIGNL1/FANCD2/ECT2/BRCA1/RAD54L/RRM1/PARP1/RNF168/IFI16/XRCC4/RFWD3/PRKDC/BAX/H2AFX/MSH2/CHEK2/HMGA2/VCAM1/GPX1	8.77739e-05		33	TOPBP1/ECT2/RAD51AP1/BLM/BRCA1/RAD54L/RNF168/RAD51/ATR/BAX/FIGNL1/PRKDC/FANCD2/PARP1/CBL/NOX4/RRM1/CXCL10/TIGAR/VCAM1/MSH2/SIRT1/EGR1/SPIDR/INTS7/IKBIP/AEN/CHEK2/PML/PTPRC/RFWD3/IFI16/ICAM1	3.75225e-05		7	RHOB/EGR1/MYC/EYA1/CDKN1A/CRYAB/SFRP1	0.000945985		8	CCND1/CRYAB/RHOB/MYC/KRT14/THBD/CDKN1A/ANXA1	0.220826		7	CRYAB/ANXA1/CCND1/GATA3/MRNIP/RHOB/SFRP1	0.824062		9	IFI16/HMGA2/RHOB/EGR1/MYC/EYA1/CDKN1A/CRYAB/SFRP1	0.00186034		31	RAD51AP1/TOPBP1/RAD51/BLM/FIGNL1/FANCD2/ECT2/BRCA1/RAD54L/RRM1/PARP1/RNF168/IFI16/XRCC4/RFWD3/PRKDC/BAX/H2AFX/MSH2/CHEK2/HMGA2/VCAM1/GPX1/CCND1/CRYAB/RHOB/MYC/KRT14/THBD/CDKN1A/ANXA1	2.63788e-05		40	TOPBP1/ECT2/RAD51AP1/BLM/BRCA1/RAD54L/RNF168/RAD51/ATR/BAX/FIGNL1/PRKDC/FANCD2/PARP1/CBL/NOX4/RRM1/CXCL10/TIGAR/VCAM1/MSH2/SIRT1/EGR1/SPIDR/INTS7/IKBIP/AEN/CHEK2/PML/PTPRC/RFWD3/IFI16/ICAM1/CRYAB/ANXA1/CCND1/GATA3/MRNIP/RHOB/SFRP1	0.00161875
GO:0032496	response to lipopolysaccharide	324	C7	3	LTF/PPARGC1A/IRAK3	0.413864		28	CD14/CYP27B1/CD86/CLDN1/LY86/CDK4/CMPK2/CXCL8/PLSCR4/IL18BP/CD274/CXCL1/CXCL9/LTF/ASS1/PTGES/PPARGC1A/IRAK3/TLR2/CXCL6/PTGER2/XBP1/IDO1/CXCL5/VCAM1/LYN/CXCL3/CCR7	0.101311		45	CYP27B1/IL24/HMGB2/RIPK2/TLR2/TNFSF4/TLR4/TRIB1/SERPINE1/LY96/MRC1/CMPK2/CXCL8/CD86/ADM/CD274/SELE/TNFAIP3/CASP8/CXCL11/LY86/EDN1/CARD8/CXCL9/CXCL10/VCAM1/CHUK/IL18BP/MEF2C/CSF2RB/DUSP10/CDK4/F2R/CXCL13/LYN/CD14/PRKCA/TNFRSF1B/PDE4B/PLSCR4/CLDN1/IL10RA/ICAM1/CXCL1/IDO1	0.042001		12	JUN/JUND/ZFP36/FOS/PTGER4/CCL2/ADM/TRIB1/SERPINE1/JUNB/DCN/MAOB	8.76921e-05		32	LDOC1/IL36RN/MAOB/ACP5/CSF3/ZFP36/PELI1/JUN/JUND/ADM/FOS/PTGER4/CCL2/IL18/NOD2/SERPINE1/PPARD/THBD/ARG1/FGFR2/JUNB/IL36A/IL1RN/IL1B/SASH1/SELE/AKIRIN2/PAF1/TREM2/S100A14/EDN1/CD36	8.58125e-07		37	SLPI/HPGD/LCN2/IL18/GJB2/FGFR2/LDOC1/ABR/NOD2/IL36RN/COMT/GJB6/SASH1/MAPKAPK3/PYCARD/GSTP1/S100A14/TRIM6/PENK/CSF3/TSPO/IL1RN/MAOB/S100A7/CX3CR1/S100A8/BDKRB1/AKIRIN2/PELI1/CCL2/DCN/PTGER4/WNT5A/ZFP36/ARG1/FOS/CD36	0.00400257		15	LTF/PPARGC1A/IRAK3/JUN/JUND/ZFP36/FOS/PTGER4/CCL2/ADM/TRIB1/SERPINE1/JUNB/DCN/MAOB	0.00063621		60	CD14/CYP27B1/CD86/CLDN1/LY86/CDK4/CMPK2/CXCL8/PLSCR4/IL18BP/CD274/CXCL1/CXCL9/LTF/ASS1/PTGES/PPARGC1A/IRAK3/TLR2/CXCL6/PTGER2/XBP1/IDO1/CXCL5/VCAM1/LYN/CXCL3/CCR7/LDOC1/IL36RN/MAOB/ACP5/CSF3/ZFP36/PELI1/JUN/JUND/ADM/FOS/PTGER4/CCL2/IL18/NOD2/SERPINE1/PPARD/THBD/ARG1/FGFR2/JUNB/IL36A/IL1RN/IL1B/SASH1/SELE/AKIRIN2/PAF1/TREM2/S100A14/EDN1/CD36	1.69578e-07		82	CYP27B1/IL24/HMGB2/RIPK2/TLR2/TNFSF4/TLR4/TRIB1/SERPINE1/LY96/MRC1/CMPK2/CXCL8/CD86/ADM/CD274/SELE/TNFAIP3/CASP8/CXCL11/LY86/EDN1/CARD8/CXCL9/CXCL10/VCAM1/CHUK/IL18BP/MEF2C/CSF2RB/DUSP10/CDK4/F2R/CXCL13/LYN/CD14/PRKCA/TNFRSF1B/PDE4B/PLSCR4/CLDN1/IL10RA/ICAM1/CXCL1/IDO1/SLPI/HPGD/LCN2/IL18/GJB2/FGFR2/LDOC1/ABR/NOD2/IL36RN/COMT/GJB6/SASH1/MAPKAPK3/PYCARD/GSTP1/S100A14/TRIM6/PENK/CSF3/TSPO/IL1RN/MAO…	4.99039e-05
GO:0048545	response to steroid hormone	390	C7	5	DDIT4/CA2/DSG2/SCGB2A1/PPARGC1A	0.324432		24	TYMS/PCNA/BRCA1/PARP1/CCNE1/BCL2L11/MDK/FOXA1/CLDN1/SPP1/LOX/TRIM68/DDIT4/ASS1/PPARGC1A/SCGB2A1/TLR2/DSG2/TXNIP/PTGER2/RARB/AKR1C3/CA2/NR3C2	0.682196		41	TYMS/PIAS2/BRCA1/NEDD4/HMGB2/PCNA/ATP2B1/THBS1/SKP2/TLR2/PARP1/DSG2/SPP1/AXIN1/BCL2L11/ADM/CCNE1/MED14/LEF1/STRN3/CBFB/EDN1/MED30/ERRFI1/YWHAH/SIRT1/FOXA1/CD38/NR2C1/KANK2/MDK/LOX/MED1/NR4A2/AVPR1A/TGFB2/CLDN1/ADTRP/ICAM1/PMEPA1/DDIT4	0.507054		17	FOSB/ZFP36/FOS/DUSP1/NR4A1/NR4A3/FOSL1/NR4A2/ADM/AREG/CTGF/ISL1/CLDN4/CDKN1A/MAOB/FOXA1/SFRP1	1.49127e-06		26	RARG/CCND1/MAOB/BAD/ESR1/AR/PGR/ZFP36/FOSB/AREG/DUSP1/ADM/FOSL1/NR4A1/NR4A3/FOS/DSG1/PPARD/ARG1/CDKN1A/IL1RN/CLDN4/NR4A2/AQP1/ANXA1/EDN1	0.00376206		34	RARG/AR/ESR1/GJB2/BMP7/PEBP1/BAD/ANXA1/CCND1/SLIT3/PGR/AKR1C3/FAM107A/RORB/GSTP1/TSPO/DSG1/ZBTB7A/IL1RN/MAOB/AQP1/AREG/SCGB2A1/IGFBP2/FIBIN/ISL1/SLIT2/BCHE/ZFP36/ARG1/SFRP1/DUSP1/FOS/FOSB	0.111264		22	DDIT4/CA2/DSG2/SCGB2A1/PPARGC1A/FOSB/ZFP36/FOS/DUSP1/NR4A1/NR4A3/FOSL1/NR4A2/ADM/AREG/CTGF/ISL1/CLDN4/CDKN1A/MAOB/FOXA1/SFRP1	4.43515e-06		50	TYMS/PCNA/BRCA1/PARP1/CCNE1/BCL2L11/MDK/FOXA1/CLDN1/SPP1/LOX/TRIM68/DDIT4/ASS1/PPARGC1A/SCGB2A1/TLR2/DSG2/TXNIP/PTGER2/RARB/AKR1C3/CA2/NR3C2/RARG/CCND1/MAOB/BAD/ESR1/AR/PGR/ZFP36/FOSB/AREG/DUSP1/ADM/FOSL1/NR4A1/NR4A3/FOS/DSG1/PPARD/ARG1/CDKN1A/IL1RN/CLDN4/NR4A2/AQP1/ANXA1/EDN1	0.0159927		75	TYMS/PIAS2/BRCA1/NEDD4/HMGB2/PCNA/ATP2B1/THBS1/SKP2/TLR2/PARP1/DSG2/SPP1/AXIN1/BCL2L11/ADM/CCNE1/MED14/LEF1/STRN3/CBFB/EDN1/MED30/ERRFI1/YWHAH/SIRT1/FOXA1/CD38/NR2C1/KANK2/MDK/LOX/MED1/NR4A2/AVPR1A/TGFB2/CLDN1/ADTRP/ICAM1/PMEPA1/DDIT4/RARG/AR/ESR1/GJB2/BMP7/PEBP1/BAD/ANXA1/CCND1/SLIT3/PGR/AKR1C3/FAM107A/RORB/GSTP1/TSPO/DSG1/ZBTB7A/IL1RN/MAOB/AQP1/AREG/SCGB2A1/IGFBP2/FIBIN/ISL1/SLIT2/BCHE/ZFP36/AR…	0.0665289
GO:0032355	response to estradiol	127	C7	1	PPARGC1A	0.552864		11	PCNA/EZH2/CCNA2/FOXA1/KIF18A/ARPC1B/ASS1/PPARGC1A/WFDC1/TXNIP/MMP15	0.380265		11	EZH2/MBD4/PCNA/CCNA2/KIF18A/STRN3/CASP8/FOXA1/CD38/POSTN/ARPC1B	0.77693		6	DUSP1/AREG/CTGF/CRYAB/FOXA1/SFRP1	0.00249091		8	CCND1/BAD/ESR1/CRYAB/SLC6A4/AREG/DUSP1/ANXA1	0.144205		19	HPGD/ESR1/GJB2/BMP7/CD4/CRYAB/BAD/ANXA1/CCND1/GSTP1/ENDOG/PENK/MSX2/ZNF703/AREG/IGFBP2/PTCH1/SFRP1/DUSP1	0.00673527		7	PPARGC1A/DUSP1/AREG/CTGF/CRYAB/FOXA1/SFRP1	0.0102611		19	PCNA/EZH2/CCNA2/FOXA1/KIF18A/ARPC1B/ASS1/PPARGC1A/WFDC1/TXNIP/MMP15/CCND1/BAD/ESR1/CRYAB/SLC6A4/AREG/DUSP1/ANXA1	0.0574718		30	EZH2/MBD4/PCNA/CCNA2/KIF18A/STRN3/CASP8/FOXA1/CD38/POSTN/ARPC1B/HPGD/ESR1/GJB2/BMP7/CD4/CRYAB/BAD/ANXA1/CCND1/GSTP1/ENDOG/PENK/MSX2/ZNF703/AREG/IGFBP2/PTCH1/SFRP1/DUSP1	0.0426147
GO:0097305	response to alcohol	231	C7	1	CFTR	0.691736		21	CDK1/RAD51/BLM/TYMS/BRCA1/PARP1/GGH/MAP4K1/CD14/LRP8/CLDN1/CDK4/ABAT/CFTR/PTGER2/RGS4/AKR1C2/AKR1C3/VCAM1/CLDN3/CCR7	0.124916		27	INHBA/BLM/CDK1/TYMS/BRCA1/XRN1/ATP2B1/TNFSF4/RAD51/PARP1/CBL/MAP4K1/GNG2/CASP8/LRP8/GGH/VCAM1/SPIDR/RGS4/CDK4/CD14/AVPR1A/CCL19/CLDN1/RGS2/FYN/ICAM1	0.38234		12	FOSB/KLF2/FOS/PTGER4/EFNA5/FOSL1/KLF4/RGS2/TGFBR3/CDKN1A/MAOB/SFRP1	7.59334e-06		18	CCND1/MAOB/BAD/CSF3/FOSB/KLF4/ITPR2/FOSL1/EFNA5/FOS/PTGER4/KLF2/FGFR2/CDKN1A/RGS2/TGFBR1/HMGCS1/JUP	0.00565051		29	HPGD/ITPR2/PEBP1/FGFR2/BAD/CCND1/SLIT3/AKR1C3/GPLD1/GSTP1/HMGCS1/CFTR/KLF4/PENK/CSF3/MAOB/AKR1C2/GATA3/S100A8/TGFBR3/JUP/EFNA5/SLIT2/ADH6/PTGER4/PTCH1/SFRP1/FOS/FOSB	0.00438845		13	CFTR/FOSB/KLF2/FOS/PTGER4/EFNA5/FOSL1/KLF4/RGS2/TGFBR3/CDKN1A/MAOB/SFRP1	0.000401167		39	CDK1/RAD51/BLM/TYMS/BRCA1/PARP1/GGH/MAP4K1/CD14/LRP8/CLDN1/CDK4/ABAT/CFTR/PTGER2/RGS4/AKR1C2/AKR1C3/VCAM1/CLDN3/CCR7/CCND1/MAOB/BAD/CSF3/FOSB/KLF4/ITPR2/FOSL1/EFNA5/FOS/PTGER4/KLF2/FGFR2/CDKN1A/RGS2/TGFBR1/HMGCS1/JUP	0.000352475		56	INHBA/BLM/CDK1/TYMS/BRCA1/XRN1/ATP2B1/TNFSF4/RAD51/PARP1/CBL/MAP4K1/GNG2/CASP8/LRP8/GGH/VCAM1/SPIDR/RGS4/CDK4/CD14/AVPR1A/CCL19/CLDN1/RGS2/FYN/ICAM1/HPGD/ITPR2/PEBP1/FGFR2/BAD/CCND1/SLIT3/AKR1C3/GPLD1/GSTP1/HMGCS1/CFTR/KLF4/PENK/CSF3/MAOB/AKR1C2/GATA3/S100A8/TGFBR3/JUP/EFNA5/SLIT2/ADH6/PTGER4/PTCH1/SFRP1/FOS/FOSB	0.00261303
GO:1901654	response to ketone	190	C7	3	DDIT4/DSG2/CFTR	0.324432		21	TYMS/PCNA/PARP1/CA9/AKR1B1/MAP4K1/NASP/CLDN1/CDK4/SPP1/DDIT4/DCPS/ASS1/CFTR/TLR2/DSG2/TXNIP/PTGER2/AKR1C2/AKR1C3/CCR7	0.0218675		30	CA9/TYMS/XRN1/PCNA/ATP2B1/THBS1/TLR2/TNFSF4/OPA1/PARP1/CBL/DSG2/MAP4K1/HOXD13/SPP1/GNG2/AKR1B1/NASP/EDN1/ROCK2/ERRFI1/SIRT1/CD38/CDK4/AVPR1A/TGFB2/CCL19/CLDN1/ICAM1/DDIT4	0.0312624		13	FOSB/KLF2/FOS/PTGER4/DUSP1/EFNA5/FOSL1/KLF4/CLDN4/TGFBR3/CDKN1A/MAOB/SFRP1	1.27707e-06		18	CCND1/MAOB/BAD/AR/FOSB/KLF4/DUSP1/FOSL1/EFNA5/FOS/PTGER4/DSG1/KLF2/ARG1/CDKN1A/CLDN4/AQP1/EDN1	0.000811939		25	AR/GJB2/PEBP1/BAD/CCND1/SLIT3/NDOR1/AKR1C3/CFTR/KLF4/TSPO/DSG1/MAOB/AKR1C2/AQP1/TGFBR3/FIBIN/EFNA5/SLIT2/PTGER4/ARG1/SFRP1/DUSP1/FOS/FOSB	0.00573952		16	DDIT4/DSG2/CFTR/FOSB/KLF2/FOS/PTGER4/DUSP1/EFNA5/FOSL1/KLF4/CLDN4/TGFBR3/CDKN1A/MAOB/SFRP1	4.43515e-06		39	TYMS/PCNA/PARP1/CA9/AKR1B1/MAP4K1/NASP/CLDN1/CDK4/SPP1/DDIT4/DCPS/ASS1/CFTR/TLR2/DSG2/TXNIP/PTGER2/AKR1C2/AKR1C3/CCR7/CCND1/MAOB/BAD/AR/FOSB/KLF4/DUSP1/FOSL1/EFNA5/FOS/PTGER4/DSG1/KLF2/ARG1/CDKN1A/CLDN4/AQP1/EDN1	3.59953e-06		55	CA9/TYMS/XRN1/PCNA/ATP2B1/THBS1/TLR2/TNFSF4/OPA1/PARP1/CBL/DSG2/MAP4K1/HOXD13/SPP1/GNG2/AKR1B1/NASP/EDN1/ROCK2/ERRFI1/SIRT1/CD38/CDK4/AVPR1A/TGFB2/CCL19/CLDN1/ICAM1/DDIT4/AR/GJB2/PEBP1/BAD/CCND1/SLIT3/NDOR1/AKR1C3/CFTR/KLF4/TSPO/DSG1/MAOB/AKR1C2/AQP1/TGFBR3/FIBIN/EFNA5/SLIT2/PTGER4/ARG1/SFRP1/DUSP1/FOS/FOSB	4.37208e-05
GO:0046683	response to organophosphorus	137	C7	1	CFTR	0.568241		7	RFC3/TYMS/ASS1/CFTR/AKR1C1/WT1/KCNQ1	0.862143		10	RFC3/TYMS/PNPT1/STAT1/SELL/NOX4/PANX1/PIK3CG/P2RX5/SLC8A1	0.829991		8	JUN/FOSB/JUND/FOS/DUSP1/FOSL1/AREG/JUNB	0.000145095		15	IGFBP5/FOSB/SLC6A4/AREG/JUN/JUND/ITPR2/DUSP1/FOSL1/FOS/THBD/JUNB/TRIM16/IL1B/AQP1	0.000766235		18	DUOX1/P2RY2/INPP5K/TRIM16/ITPR2/PTPRN/PEBP1/CFTR/PENK/IGFBP5/DUOX2/AKR1C1/AQP1/AREG/PDE2A/DUSP1/FOS/FOSB	0.02536		9	CFTR/JUN/FOSB/JUND/FOS/DUSP1/FOSL1/AREG/JUNB	0.00135295		22	RFC3/TYMS/ASS1/CFTR/AKR1C1/WT1/KCNQ1/IGFBP5/FOSB/SLC6A4/AREG/JUN/JUND/ITPR2/DUSP1/FOSL1/FOS/THBD/JUNB/TRIM16/IL1B/AQP1	0.0206124		28	RFC3/TYMS/PNPT1/STAT1/SELL/NOX4/PANX1/PIK3CG/P2RX5/SLC8A1/DUOX1/P2RY2/INPP5K/TRIM16/ITPR2/PTPRN/PEBP1/CFTR/PENK/IGFBP5/DUOX2/AKR1C1/AQP1/AREG/PDE2A/DUSP1/FOS/FOSB	0.156688
GO:0051591	response to cAMP	98	C7	1	CFTR	0.50441		4	ASS1/CFTR/WT1/KCNQ1	0.865067		5	PNPT1/STAT1/NOX4/PIK3CG/SLC8A1	0.850278		8	JUN/FOSB/JUND/FOS/DUSP1/FOSL1/AREG/JUNB	2.34143e-05		12	IGFBP5/FOSB/AREG/JUN/JUND/ITPR2/DUSP1/FOSL1/FOS/THBD/JUNB/AQP1	0.00154771		15	DUOX1/INPP5K/ITPR2/PTPRN/PEBP1/CFTR/PENK/IGFBP5/DUOX2/AQP1/AREG/PDE2A/DUSP1/FOS/FOSB	0.0178314		9	CFTR/JUN/FOSB/JUND/FOS/DUSP1/FOSL1/AREG/JUNB	0.000235859		16	ASS1/CFTR/WT1/KCNQ1/IGFBP5/FOSB/AREG/JUN/JUND/ITPR2/DUSP1/FOSL1/FOS/THBD/JUNB/AQP1	0.0474679		20	PNPT1/STAT1/NOX4/PIK3CG/SLC8A1/DUOX1/INPP5K/ITPR2/PTPRN/PEBP1/CFTR/PENK/IGFBP5/DUOX2/AQP1/AREG/PDE2A/DUSP1/FOS/FOSB	0.22179
GO:0030509	BMP signaling pathway	152	C7	1	MSX1	0.587591		6	BMP8B/CTDSPL2/FOXD1/MSX1/ID1/GREM2	0.871007		16	BMP8B/GREM1/CTDSPL2/FOXD1/SULF1/SLC33A1/SMURF2/LEF1/HTRA1/FSTL1/EGR1/ACVR1/TWSG1/GPC3/SKIL/BMP2	0.611014		8	EGR1/CYR61/SMAD7/GREM1/BMP2/TGFBR3/SOSTDC1/SFRP1	0.000244867		8	HFE/SLC39A5/SOSTDC1/TOB1/SMAD7/GREM1/CYR61/BMP2	0.238803		15	HFE/SOSTDC1/SLC39A5/BMP7/RGMA/MSX2/HIPK2/MSX1/TGFBR3/FZD1/TOB1/WNT5A/SFRP1/DKK1/CYR61	0.187393		9	MSX1/EGR1/CYR61/SMAD7/GREM1/BMP2/TGFBR3/SOSTDC1/SFRP1	0.00227087		14	BMP8B/CTDSPL2/FOXD1/MSX1/ID1/GREM2/HFE/SLC39A5/SOSTDC1/TOB1/SMAD7/GREM1/CYR61/BMP2	0.569853		31	BMP8B/GREM1/CTDSPL2/FOXD1/SULF1/SLC33A1/SMURF2/LEF1/HTRA1/FSTL1/EGR1/ACVR1/TWSG1/GPC3/SKIL/BMP2/HFE/SOSTDC1/SLC39A5/BMP7/RGMA/MSX2/HIPK2/MSX1/TGFBR3/FZD1/TOB1/WNT5A/SFRP1/DKK1/CYR61	0.141477
GO:0071774	response to fibroblast growth factor	148	C7	0				4	SHCBP1/APLN/CXCL8/FGF9	0.887923		11	SHCBP1/SULF1/THBS1/CBL/CXCL8/FAT4/POSTN/FAM20C/NCBP1/CXCL13/GCLM	0.829308		7	ZFP36/CCL2/EGR3/NR4A1/IER2/CTGF/SFRP1	0.0010009		8	KLB/ZFP36/EGR3/NR4A1/CCL2/ESRP1/FGFR2/FGFBP1	0.226		14	KLB/WNT4/FGFBP1/FGFR2/DSTYK/FGFR3/FLRT3/GATA3/SPRY1/CCL2/WNT5A/ZFP36/SFRP1/EGR3	0.246594		7	ZFP36/CCL2/EGR3/NR4A1/IER2/CTGF/SFRP1	0.0189612		12	SHCBP1/APLN/CXCL8/FGF9/KLB/ZFP36/EGR3/NR4A1/CCL2/ESRP1/FGFR2/FGFBP1	0.685071		25	SHCBP1/SULF1/THBS1/CBL/CXCL8/FAT4/POSTN/FAM20C/NCBP1/CXCL13/GCLM/KLB/WNT4/FGFBP1/FGFR2/DSTYK/FGFR3/FLRT3/GATA3/SPRY1/CCL2/WNT5A/ZFP36/SFRP1/EGR3	0.444316
GO:0006805	xenobiotic metabolic process	117	C7	0				6	PON3/CYP1B1/AKR1C1/AOC1/FMO3/SULT1A1	0.862143		1	SULT1A1	0.850278		0				10	CYP2J2/FMO2/EPHX2/GSTA4/SULT1B1/CYP2C9/CYP2C18/CYP26B1/ACSL1/S100A12	0.0301569		21	EPHX2/S100A12/CYP3A5/CYP3A4/FMO2/UGT2B28/GSTA4/CYP2C18/CYP2J2/ACAA1/GSTP1/CYP2C9/CBR3/CES2/AKR1C1/PHGDH/CYP2A13/GSTO2/AOC1/ACSL1/BCHE	0.000376173		0				16	PON3/CYP1B1/AKR1C1/AOC1/FMO3/SULT1A1/CYP2J2/FMO2/EPHX2/GSTA4/SULT1B1/CYP2C9/CYP2C18/CYP26B1/ACSL1/S100A12	0.139775		22	SULT1A1/EPHX2/S100A12/CYP3A5/CYP3A4/FMO2/UGT2B28/GSTA4/CYP2C18/CYP2J2/ACAA1/GSTP1/CYP2C9/CBR3/CES2/AKR1C1/PHGDH/CYP2A13/GSTO2/AOC1/ACSL1/BCHE	0.306195
GO:0000302	response to reactive oxygen species	224	C7	3	DHFR/PAX2/PPARGC1A	0.34171		22	CDK1/PCNA/EZH2/FANCC/DHFR/ECT2/CCNA2/CDK2/MMP9/UCP2/MYB/IL18BP/PPARGC1A/MET/TXNIP/HP/TPM1/CYP1B1/AKR1C3/PDGFRA/GPX1/CCR7	0.061222		28	CDK2/ECT2/CDK1/EZH2/FANCC/PCNA/MMP3/STAT1/PDCD10/NUP93/MTR/GUCY1B1/MMP9/CCNA2/TNFAIP3/EDN1/TPM1/CHUK/APOE/SIRT1/IL18BP/MYB/UCP2/MET/CCL19/FYN/SLC8A1/ADA	0.260002		12	JUN/RHOB/KLF2/FOS/DUSP1/NR4A3/FOSL1/PLK3/KLF4/AREG/CRYAB/PDGFD	6.53254e-06		21	APOD/BAD/BNIP3/CRYAB/RHOB/AREG/JUN/PLK3/KLF4/DUSP1/FOSL1/NR4A3/FOS/KLF2/ARG1/HMOX1/PDGFD/AQP1/ANXA1/EDN1/CD36	0.000342293		28	APOD/LCN2/BMP7/PTPRN/CRYAB/BAD/ANXA1/AKR1C3/PINK1/PDGFD/GSTP1/HP/ENDOG/KLF4/LRRK2/S100A7/FKBP1B/AQP1/AREG/HBB/RHOB/ARG1/HMOX1/DUSP1/FOS/BNIP3/CD36/PDGFRA	0.00568245		15	DHFR/PAX2/PPARGC1A/JUN/RHOB/KLF2/FOS/DUSP1/NR4A3/FOSL1/PLK3/KLF4/AREG/CRYAB/PDGFD	5.71259e-05		43	CDK1/PCNA/EZH2/FANCC/DHFR/ECT2/CCNA2/CDK2/MMP9/UCP2/MYB/IL18BP/PPARGC1A/MET/TXNIP/HP/TPM1/CYP1B1/AKR1C3/PDGFRA/GPX1/CCR7/APOD/BAD/BNIP3/CRYAB/RHOB/AREG/JUN/PLK3/KLF4/DUSP1/FOSL1/NR4A3/FOS/KLF2/ARG1/HMOX1/PDGFD/AQP1/ANXA1/EDN1/CD36	5.73213e-06		56	CDK2/ECT2/CDK1/EZH2/FANCC/PCNA/MMP3/STAT1/PDCD10/NUP93/MTR/GUCY1B1/MMP9/CCNA2/TNFAIP3/EDN1/TPM1/CHUK/APOE/SIRT1/IL18BP/MYB/UCP2/MET/CCL19/FYN/SLC8A1/ADA/APOD/LCN2/BMP7/PTPRN/CRYAB/BAD/ANXA1/AKR1C3/PINK1/PDGFD/GSTP1/HP/ENDOG/KLF4/LRRK2/S100A7/FKBP1B/AQP1/AREG/HBB/RHOB/ARG1/HMOX1/DUSP1/FOS/BNIP3/CD36/PDGFRA	0.00133445
GO:0042542	response to hydrogen peroxide	141	C7	1	PAX2	0.572075		11	CDK1/PCNA/EZH2/ECT2/MYB/IL18BP/MET/TXNIP/HP/CYP1B1/GPX1	0.522432		15	ECT2/CDK1/EZH2/PCNA/STAT1/PDCD10/NUP93/TNFAIP3/SIRT1/IL18BP/MYB/MET/FYN/SLC8A1/ADA	0.6043		10	JUN/RHOB/KLF2/DUSP1/NR4A3/FOSL1/KLF4/AREG/CRYAB/PDGFD	6.53254e-06		16	BAD/BNIP3/CRYAB/RHOB/AREG/JUN/KLF4/DUSP1/FOSL1/NR4A3/KLF2/ARG1/HMOX1/PDGFD/AQP1/ANXA1	0.000367715		19	LCN2/CRYAB/BAD/ANXA1/PINK1/PDGFD/HP/ENDOG/KLF4/LRRK2/FKBP1B/AQP1/AREG/HBB/RHOB/ARG1/HMOX1/DUSP1/BNIP3	0.0178314		11	PAX2/JUN/RHOB/KLF2/DUSP1/NR4A3/FOSL1/KLF4/AREG/CRYAB/PDGFD	0.000122774		27	CDK1/PCNA/EZH2/ECT2/MYB/IL18BP/MET/TXNIP/HP/CYP1B1/GPX1/BAD/BNIP3/CRYAB/RHOB/AREG/JUN/KLF4/DUSP1/FOSL1/NR4A3/KLF2/ARG1/HMOX1/PDGFD/AQP1/ANXA1	0.000638972		34	ECT2/CDK1/EZH2/PCNA/STAT1/PDCD10/NUP93/TNFAIP3/SIRT1/IL18BP/MYB/MET/FYN/SLC8A1/ADA/LCN2/CRYAB/BAD/ANXA1/PINK1/PDGFD/HP/ENDOG/KLF4/LRRK2/FKBP1B/AQP1/AREG/HBB/RHOB/ARG1/HMOX1/DUSP1/BNIP3	0.0242324
GO:0046677	response to antibiotic	323	C7	2	PAX2/CFTR	0.574603		27	CDK1/TYMS/PCNA/EZH2/ECT2/RSRC1/DDX11/TIMELESS/GGH/SLC9A1/CD14/CLDN1/MYB/IL18BP/ABAT/CFTR/MET/TXNIP/HP/CYP1B1/RGS4/ID1/AOC1/VCAM1/CLDN3/GPX1/CRIP1	0.14163		36	ECT2/RSRC1/CDK1/EZH2/TYMS/DDX11/XRN1/PCNA/TIMELESS/STAT1/OPA1/PDCD10/CBL/NUP93/SLC9A1/TNFAIP3/CASP8/EDN1/GGH/VCAM1/CHUK/SIRT1/EGR1/IL18BP/MEF2C/RGS4/MYB/CD14/MET/CLDN1/RGS2/FYN/SLC8A1/ICAM1/ADA/CRIP1	0.415625		14	JUN/RHOB/KLF2/EGR1/DUSP1/NR4A3/EFNA5/FOSL1/KLF4/RGS2/AREG/MAOB/CRYAB/PDGFD	6.53254e-06		25	PLA2G4F/CCND1/MAOB/BAD/BNIP3/CRYAB/CSF3/RHOB/AREG/JUN/KLF4/ITPR2/DUSP1/FOSL1/NR4A3/EFNA5/KLF2/ARG1/FGFR2/HMOX1/RGS2/PDGFD/AQP1/ANXA1/EDN1	0.000728486		38	PLA2G4F/HPGD/LCN2/GJB2/ITPR2/PEBP1/CRYAB/FGFR2/BAD/ANXA1/CCND1/PINK1/PDGFD/GSTP1/HP/ENDOG/CFTR/PLA2G4A/KLF4/PENK/CSF3/CLU/MAOB/LRRK2/FKBP1B/AQP1/GATA3/AREG/S100A8/HBB/AOC1/EFNA5/ADH6/RHOB/ARG1/HMOX1/DUSP1/BNIP3	0.00199404		16	PAX2/CFTR/JUN/RHOB/KLF2/EGR1/DUSP1/NR4A3/EFNA5/FOSL1/KLF4/RGS2/AREG/MAOB/CRYAB/PDGFD	0.000235859		52	CDK1/TYMS/PCNA/EZH2/ECT2/RSRC1/DDX11/TIMELESS/GGH/SLC9A1/CD14/CLDN1/MYB/IL18BP/ABAT/CFTR/MET/TXNIP/HP/CYP1B1/RGS4/ID1/AOC1/VCAM1/CLDN3/GPX1/CRIP1/PLA2G4F/CCND1/MAOB/BAD/BNIP3/CRYAB/CSF3/RHOB/AREG/JUN/KLF4/ITPR2/DUSP1/FOSL1/NR4A3/EFNA5/KLF2/ARG1/FGFR2/HMOX1/RGS2/PDGFD/AQP1/ANXA1/EDN1	7.61851e-05		74	ECT2/RSRC1/CDK1/EZH2/TYMS/DDX11/XRN1/PCNA/TIMELESS/STAT1/OPA1/PDCD10/CBL/NUP93/SLC9A1/TNFAIP3/CASP8/EDN1/GGH/VCAM1/CHUK/SIRT1/EGR1/IL18BP/MEF2C/RGS4/MYB/CD14/MET/CLDN1/RGS2/FYN/SLC8A1/ICAM1/ADA/CRIP1/PLA2G4F/HPGD/LCN2/GJB2/ITPR2/PEBP1/CRYAB/FGFR2/BAD/ANXA1/CCND1/PINK1/PDGFD/GSTP1/HP/ENDOG/CFTR/PLA2G4A/KLF4/PENK/CSF3/CLU/MAOB/LRRK2/FKBP1B/AQP1/GATA3/AREG/S100A8/HBB/AOC1/EFNA5/ADH6/RHOB/ARG1/HMOX1/…	0.00200827
GO:0001101	response to acid chemical	332	C7	4	DHFR/GLDC/PAX2/PPARGC1A	0.338935		33	TYMS/PCNA/DHFR/CCNB1/E2F1/DNMT1/AKR1B1/GDAP2/MICB/UCP2/SYNJ1/CLDN1/CDK4/MYB/SIX1/ASS1/PTGES/PPARGC1A/TLR2/FOLR1/KRT8/PTGER2/XBP1/RARB/HSD17B2/AKR1C2/AKR1C1/AKR1C3/COL4A1/PDGFRA/GLDC/LYN/CCR7	0.00940915		34	ABL2/TYMS/E2F1/PCNA/MICB/TLR2/CCNB1/TNFSF4/OPA1/DNMT1/GNG2/COL4A1/AKR1B1/GDAP2/COL5A2/SYNJ1/EDN1/WNT2/ASNS/CHUK/EGR1/CD38/VEGFA/MYB/CDK4/UCP2/LYN/AVPR1A/GCLM/CCL19/GLDC/CLDN1/FYN/ICAM1	0.581332		11	KLF2/PTGER4/EGR1/DUSP1/KLF4/NTRK2/CTGF/LDLR/TGFBR3/PDGFD/SFRP1	0.000360711		21	RARG/CASTOR1/BAD/SLC6A4/KLF4/DUSP1/PTGER4/LDLR/KLF2/NTRK2/PTK6/ARG1/FGFR2/TRIM16/PDGFD/CYP26B1/AQP1/ACSL1/SOX9/EDN1/CD36	0.0161093		38	RARG/TRIM16/PTK6/CASTOR1/GJB2/BAIAP2/FGFR2/BAD/FZD10/AKR1C3/AQP3/DGAT2/PINK1/TWF2/RORB/PDGFD/GSTP1/KLF4/RRAGD/AKR1C2/AKR1C1/AQP1/TGFBR3/IGFBP2/PTGER4/WNT5A/ACSL1/BCHE/PTCH1/ARG1/SFRP1/SOX9/DUSP1/PDGFC/DKK1/WNT5B/CD36/PDGFRA	0.0032862		15	DHFR/GLDC/PAX2/PPARGC1A/KLF2/PTGER4/EGR1/DUSP1/KLF4/NTRK2/CTGF/LDLR/TGFBR3/PDGFD/SFRP1	0.000767601		54	TYMS/PCNA/DHFR/CCNB1/E2F1/DNMT1/AKR1B1/GDAP2/MICB/UCP2/SYNJ1/CLDN1/CDK4/MYB/SIX1/ASS1/PTGES/PPARGC1A/TLR2/FOLR1/KRT8/PTGER2/XBP1/RARB/HSD17B2/AKR1C2/AKR1C1/AKR1C3/COL4A1/PDGFRA/GLDC/LYN/CCR7/RARG/CASTOR1/BAD/SLC6A4/KLF4/DUSP1/PTGER4/LDLR/KLF2/NTRK2/PTK6/ARG1/FGFR2/TRIM16/PDGFD/CYP26B1/AQP1/ACSL1/SOX9/EDN1/CD36	3.876e-05		72	ABL2/TYMS/E2F1/PCNA/MICB/TLR2/CCNB1/TNFSF4/OPA1/DNMT1/GNG2/COL4A1/AKR1B1/GDAP2/COL5A2/SYNJ1/EDN1/WNT2/ASNS/CHUK/EGR1/CD38/VEGFA/MYB/CDK4/UCP2/LYN/AVPR1A/GCLM/CCL19/GLDC/CLDN1/FYN/ICAM1/RARG/TRIM16/PTK6/CASTOR1/GJB2/BAIAP2/FGFR2/BAD/FZD10/AKR1C3/AQP3/DGAT2/PINK1/TWF2/RORB/PDGFD/GSTP1/KLF4/RRAGD/AKR1C2/AKR1C1/AQP1/TGFBR3/IGFBP2/PTGER4/WNT5A/ACSL1/BCHE/PTCH1/ARG1/SFRP1/SOX9/DUSP1/PDGFC/DKK1/WNT5B/CD…	0.00864563
GO:0032526	response to retinoic acid	105	C7	1	PAX2	0.5131		8	GDAP2/MICB/SYNJ1/MYB/PTGES/RARB/HSD17B2/LYN	0.617718		8	ABL2/MICB/GDAP2/SYNJ1/WNT2/CD38/MYB/LYN	0.825274		2	DUSP1/KLF4	0.186476		10	RARG/SLC6A4/KLF4/DUSP1/PTK6/FGFR2/TRIM16/CYP26B1/AQP1/SOX9	0.0177746		18	RARG/TRIM16/PTK6/GJB2/FGFR2/FZD10/AQP3/TWF2/RORB/KLF4/AQP1/IGFBP2/WNT5A/PTCH1/SOX9/DUSP1/DKK1/WNT5B	0.00241485		3	PAX2/DUSP1/KLF4	0.241922		18	GDAP2/MICB/SYNJ1/MYB/PTGES/RARB/HSD17B2/LYN/RARG/SLC6A4/KLF4/DUSP1/PTK6/FGFR2/TRIM16/CYP26B1/AQP1/SOX9	0.0229419		26	ABL2/MICB/GDAP2/SYNJ1/WNT2/CD38/MYB/LYN/RARG/TRIM16/PTK6/GJB2/FGFR2/FZD10/AQP3/TWF2/RORB/KLF4/AQP1/IGFBP2/WNT5A/PTCH1/SOX9/DUSP1/DKK1/WNT5B	0.0383221
GO:0070542	response to fatty acid	84	C7	2	GLDC/PPARGC1A	0.324432		13	CCNB1/E2F1/UCP2/CLDN1/CDK4/ASS1/PPARGC1A/TLR2/PTGER2/AKR1C2/AKR1C3/GLDC/CCR7	0.00908526		11	E2F1/TLR2/CCNB1/TNFSF4/GNG2/EDN1/CDK4/UCP2/CCL19/GLDC/CLDN1	0.419988		5	PTGER4/CTGF/LDLR/TGFBR3/SFRP1	0.00272629		6	BAD/PTGER4/LDLR/ACSL1/EDN1/CD36	0.151972		9	BAD/AKR1C3/DGAT2/AKR1C2/TGFBR3/PTGER4/ACSL1/SFRP1/CD36	0.261928		7	GLDC/PPARGC1A/PTGER4/CTGF/LDLR/TGFBR3/SFRP1	0.00178247		19	CCNB1/E2F1/UCP2/CLDN1/CDK4/ASS1/PPARGC1A/TLR2/PTGER2/AKR1C2/AKR1C3/GLDC/CCR7/BAD/PTGER4/LDLR/ACSL1/EDN1/CD36	0.000838981		20	E2F1/TLR2/CCNB1/TNFSF4/GNG2/EDN1/CDK4/UCP2/CCL19/GLDC/CLDN1/BAD/AKR1C3/DGAT2/AKR1C2/TGFBR3/PTGER4/ACSL1/SFRP1/CD36	0.0922485
GO:0070098	chemokine-mediated signaling pathway	87	C7	3	ACKR3/CCL20/FOXC1	0.156177		10	CXCL8/CXCL1/CXCL9/CCL20/CXCL6/ACKR3/CXCL5/CXCL3/FOXC1/CCR7	0.153074		16	RBM15/CXCR4/CCL8/CCR1/CXCL8/CXCL11/CCL18/EDN1/CXCL9/CXCL10/CCL4/CXCL13/CCL19/CXCL1/ACKR3/CCL20	0.0530992		4	CCL4/CCL2/CXCR4/CXCL12	0.0141291		7	CXCL12/CXCR2/CCL4/CCL2/WNK1/TREM2/EDN1	0.0879807		6	CXCR2/CXCR3/SLIT3/CX3CR1/CCL2/SLIT2	0.667141		7	ACKR3/CCL20/FOXC1/CCL4/CCL2/CXCR4/CXCL12	0.00196312		17	CXCL8/CXCL1/CXCL9/CCL20/CXCL6/ACKR3/CXCL5/CXCL3/FOXC1/CCR7/CXCL12/CXCR2/CCL4/CCL2/WNK1/TREM2/EDN1	0.00913847		22	RBM15/CXCR4/CCL8/CCR1/CXCL8/CXCL11/CCL18/EDN1/CXCL9/CXCL10/CCL4/CXCL13/CCL19/CXCL1/ACKR3/CCL20/CXCR2/CXCR3/SLIT3/CX3CR1/CCL2/SLIT2	0.04847
GO:1990868	response to chemokine	95	C7	3	ACKR3/CCL20/FOXC1	0.166408		10	CXCL8/CXCL1/CXCL9/CCL20/CXCL6/ACKR3/CXCL5/CXCL3/FOXC1/CCR7	0.219261		17	RBM15/CXCR4/CCL8/CCR1/CXCL8/CXCL11/CCL18/EDN1/CXCL9/CXCL10/CCL4/CXCL13/CCL19/LRCH1/CXCL1/ACKR3/CCL20	0.0536522		5	CCL4/CCL2/DUSP1/CXCR4/CXCL12	0.00386241		8	CXCL12/CXCR2/CCL4/DUSP1/CCL2/WNK1/TREM2/EDN1	0.062099		7	CXCR2/CXCR3/SLIT3/CX3CR1/CCL2/SLIT2/DUSP1	0.612243		8	ACKR3/CCL20/FOXC1/CCL4/CCL2/DUSP1/CXCR4/CXCL12	0.000808419		18	CXCL8/CXCL1/CXCL9/CCL20/CXCL6/ACKR3/CXCL5/CXCL3/FOXC1/CCR7/CXCL12/CXCR2/CCL4/DUSP1/CCL2/WNK1/TREM2/EDN1	0.00936527		24	RBM15/CXCR4/CCL8/CCR1/CXCL8/CXCL11/CCL18/EDN1/CXCL9/CXCL10/CCL4/CXCL13/CCL19/LRCH1/CXCL1/ACKR3/CCL20/CXCR2/CXCR3/SLIT3/CX3CR1/CCL2/SLIT2/DUSP1	0.0392955
GO:0060759	regulation of response to cytokine stimulus	165	C7	3	BIRC3/IL1R1/IRAK3	0.323507		10	USP18/MMP12/TSLP/IL1R1/IRAK3/TLR2/BIRC3/PXDN/FADD/SHARPIN	0.765816		27	USP18/RIPK2/MMP12/STAT1/TLR2/TLR4/DHX9/PXDN/PARP14/TNFAIP3/CASP8/CBFB/EDN1/IFIH1/CARD8/CHUK/SPHK1/PARP9/SOCS3/OTULIN/MED1/CD300LF/NLRC5/TSLP/PTPRC/SHARPIN/BIRC3	0.0302472		1	KLF4	0.473796		7	IL36RN/IL1R2/KLF4/ARG1/IL1RN/TREM2/EDN1	0.404894		14	IL1R2/CD24/SLIT3/ECM1/IL36RN/PYCARD/GSTP1/TRIM6/KLF4/CCDC3/IL1RN/SLIT2/WNT5A/ARG1	0.351277		4	BIRC3/IL1R1/IRAK3/KLF4	0.253282		17	USP18/MMP12/TSLP/IL1R1/IRAK3/TLR2/BIRC3/PXDN/FADD/SHARPIN/IL36RN/IL1R2/KLF4/ARG1/IL1RN/TREM2/EDN1	0.41677		41	USP18/RIPK2/MMP12/STAT1/TLR2/TLR4/DHX9/PXDN/PARP14/TNFAIP3/CASP8/CBFB/EDN1/IFIH1/CARD8/CHUK/SPHK1/PARP9/SOCS3/OTULIN/MED1/CD300LF/NLRC5/TSLP/PTPRC/SHARPIN/BIRC3/IL1R2/CD24/SLIT3/ECM1/IL36RN/PYCARD/GSTP1/TRIM6/KLF4/CCDC3/IL1RN/SLIT2/WNT5A/ARG1	0.00790939
GO:1990823	response to leukemia inhibitory factor	95	C7	2	TNFSF11/GLDC	0.324432		10	MYBL2/NEFH/MRAS/MTF2/INA/PCOLCE2/XBP1/VEGFC/GLDC/SOX17	0.219261		24	MYBL2/MRAS/SNX10/RIF1/MYNN/VEGFC/PDCD10/CTBP2/PCOLCE2/MTF2/GFPT2/SIRT1/CTH/PTP4A3/SOCS3/SPOCK2/PML/PAX6/GCLM/GLDC/NRP2/LAPTM5/TFRC/ICAM1	0.000123437		2	SMAD7/KLF4	0.174247		3	RARG/KLF4/SMAD7	0.600564		5	RARG/SYNGR1/BSPRY/KLF4/SOX17	0.808904		4	TNFSF11/GLDC/SMAD7/KLF4	0.0952415		13	MYBL2/NEFH/MRAS/MTF2/INA/PCOLCE2/XBP1/VEGFC/GLDC/SOX17/RARG/KLF4/SMAD7	0.180681		29	MYBL2/MRAS/SNX10/RIF1/MYNN/VEGFC/PDCD10/CTBP2/PCOLCE2/MTF2/GFPT2/SIRT1/CTH/PTP4A3/SOCS3/SPOCK2/PML/PAX6/GCLM/GLDC/NRP2/LAPTM5/TFRC/ICAM1/RARG/SYNGR1/BSPRY/KLF4/SOX17	0.0018319
GO:0045165	cell fate commitment	257	C8	1	PAX2	0.715112		10	FOXA1/PRKDC/SIX2/SOX2/WNT2B/SIX1/ERBB4/WT1/SOX17/GAS1	0.876681		24	SOX12/PRKDC/ITGB1/NRP1/HOXD10/ETS2/EPAS1/MIAT/WNT2/EPOP/SIX2/ACVR1/FOXA1/GATA6/MEF2C/PML/PAX6/DMRTA2/HOXC10/FGF13/HEY2/BMP2/MNX1/GAS1	0.721675		8	PRDM1/KLF4/BMP2/EYA1/ISL1/SOSTDC1/FOXA1/SFRP1	0.00345896		15	TBX3/SOSTDC1/DLL1/AR/PRDM1/KLF4/BCL11B/ESRP1/FGFR2/PITX1/BMP2/CYP26B1/TGFBR1/PAF1/SOX9	0.0728641		19	TBX3/AR/SOSTDC1/WNT4/FGFR2/PITX1/IL12RB1/KLF4/EYA2/SOX17/FOXN1/GATA3/ISL1/WNT5A/PTCH1/SFRP1/SOX9/DKK1/WNT5B	0.462788		9	PAX2/PRDM1/KLF4/BMP2/EYA1/ISL1/SOSTDC1/FOXA1/SFRP1	0.0318435		25	FOXA1/PRKDC/SIX2/SOX2/WNT2B/SIX1/ERBB4/WT1/SOX17/GAS1/TBX3/SOSTDC1/DLL1/AR/PRDM1/KLF4/BCL11B/ESRP1/FGFR2/PITX1/BMP2/CYP26B1/TGFBR1/PAF1/SOX9	0.437324		43	SOX12/PRKDC/ITGB1/NRP1/HOXD10/ETS2/EPAS1/MIAT/WNT2/EPOP/SIX2/ACVR1/FOXA1/GATA6/MEF2C/PML/PAX6/DMRTA2/HOXC10/FGF13/HEY2/BMP2/MNX1/GAS1/TBX3/AR/SOSTDC1/WNT4/FGFR2/PITX1/IL12RB1/KLF4/EYA2/SOX17/FOXN1/GATA3/ISL1/WNT5A/PTCH1/SFRP1/SOX9/DKK1/WNT5B	0.395404
GO:0045444	fat cell differentiation	217	C8	3	HMGA2/PLAC8/PPARGC1A	0.338935		12	INSIG1/E2F1/OSBPL11/ADRB1/NUDT7/PLAC8/PPARGC1A/HMGA2/ERAP1/XBP1/GPX1/BBS4	0.850211		24	STK3/LRRC8C/E2F1/INSIG1/TRIO/NOC3L/CCDC71L/CTBP2/MEX3C/OSBPL11/SENP2/SIRT1/PLCB1/MED1/DUSP10/ADRB1/EGR2/NR4A2/ADGRF5/BMP2/ZFPM2/RGS2/FRZB/PLAC8	0.49242		10	ZFP36/EGR2/NR4A1/NR4A3/NR4A2/KLF4/RGS2/BMP2/WIF1/SFRP1	8.93125e-05		16	CCND1/BNIP3/DYSF/TMEM120A/ZFP36/KLF4/EGR2/NR4A1/NR4A3/PPARD/WIF1/NR4A2/SULT1E1/BMP2/RGS2/ERO1A	0.0144694		21	ZBTB7C/CCND1/TMEM120A/LRG1/SORT1/ADIG/KLF4/ID4/MSX2/ZBTB7A/CCDC3/METRNL/ADRB2/GATA3/ADIRF/WIF1/WNT5A/ZFP36/SFRP1/WNT5B/BNIP3	0.126073		13	HMGA2/PLAC8/PPARGC1A/ZFP36/EGR2/NR4A1/NR4A3/NR4A2/KLF4/RGS2/BMP2/WIF1/SFRP1	0.000235859		28	INSIG1/E2F1/OSBPL11/ADRB1/NUDT7/PLAC8/PPARGC1A/HMGA2/ERAP1/XBP1/GPX1/BBS4/CCND1/BNIP3/DYSF/TMEM120A/ZFP36/KLF4/EGR2/NR4A1/NR4A3/PPARD/WIF1/NR4A2/SULT1E1/BMP2/RGS2/ERO1A	0.0766042		45	STK3/LRRC8C/E2F1/INSIG1/TRIO/NOC3L/CCDC71L/CTBP2/MEX3C/OSBPL11/SENP2/SIRT1/PLCB1/MED1/DUSP10/ADRB1/EGR2/NR4A2/ADGRF5/BMP2/ZFPM2/RGS2/FRZB/PLAC8/ZBTB7C/CCND1/TMEM120A/LRG1/SORT1/ADIG/KLF4/ID4/MSX2/ZBTB7A/CCDC3/METRNL/ADRB2/GATA3/ADIRF/WIF1/WNT5A/ZFP36/SFRP1/WNT5B/BNIP3	0.0687487
GO:0048863	stem cell differentiation	199	C8	6	HMGA2/EPCAM/LMO2/MSX1/PAX2/FOXC1	0.0602184		17	TCOF1/ZNF281/FOXA1/MTF2/MYB/EPCAM/FOLR1/HMGA2/EIF2AK2/MSX1/ERBB4/SEMA3C/PDGFRA/SOX17/HTR2B/DNMT3L/FOXC1	0.264217		28	TCOF1/GREM1/EIF2AK2/ZNF281/SEMA4F/NRP1/PUS7/CORO1C/CBFB/EDN1/DHX36/EPOP/TWIST1/MTF2/ACVR1/FOXA1/GATA6/MEF2C/EPCAM/MYB/NUDT21/ZEB2/TGFB2/ANXA6/NRP2/PTPRC/FRZB/PDCD6	0.114492		5	SRF/GREM1/ISL1/FOXA1/SFRP1	0.0340669		9	NRTN/EDN3/ESR1/GREM1/FGFR2/PITX2/SEMA4D/SOX9/EDN1	0.312457		18	EDN3/ESR1/BMP7/FGFR2/NRTN/TRIM6/MSX2/MSX1/SOX17/GATA3/SEMA5A/ISL1/FZD1/BCHE/EDNRA/SFRP1/SOX9/PDGFRA	0.221575		11	HMGA2/EPCAM/LMO2/MSX1/PAX2/FOXC1/SRF/GREM1/ISL1/FOXA1/SFRP1	0.0011289		26	TCOF1/ZNF281/FOXA1/MTF2/MYB/EPCAM/FOLR1/HMGA2/EIF2AK2/MSX1/ERBB4/SEMA3C/PDGFRA/SOX17/HTR2B/DNMT3L/FOXC1/NRTN/EDN3/ESR1/GREM1/FGFR2/PITX2/SEMA4D/SOX9/EDN1	0.080545		46	TCOF1/GREM1/EIF2AK2/ZNF281/SEMA4F/NRP1/PUS7/CORO1C/CBFB/EDN1/DHX36/EPOP/TWIST1/MTF2/ACVR1/FOXA1/GATA6/MEF2C/EPCAM/MYB/NUDT21/ZEB2/TGFB2/ANXA6/NRP2/PTPRC/FRZB/PDCD6/EDN3/ESR1/BMP7/FGFR2/NRTN/TRIM6/MSX2/MSX1/SOX17/GATA3/SEMA5A/ISL1/FZD1/BCHE/EDNRA/SFRP1/SOX9/PDGFRA	0.0157401
GO:0003002	regionalization	341	C8	8	HOXB7/HOXB6/MSX1/HOXB5/PAX2/AURKA/FOXC1/EMX2	0.0559037		28	AURKA/MESP2/RPGRIP1L/FOXD1/FOXA1/HOXD11/PRKDC/PBX3/MTF2/IRX2/SIX2/HOXC6/LHX2/WNT2B/SIX1/HOXB7/HOXB6/HOXB5/HOXB2/EMX2/RELN/MSX1/SEMA3C/WT1/SOX17/GREM2/FOXC1/BHLHE41	0.152518		44	AURKA/IRX2/GREM1/LHX2/FOXD1/HOXC6/HOXD11/RPGRIP1L/PRKDC/MESP2/HOXD13/HHEX/NRP1/HOXD9/HOXD10/ETS2/HOXD4/LEF1/PALB2/EDN1/WNT2/GORAB/SENP2/MTF2/SIX2/PBX3/ACVR1/FOXA1/GPC3/ITGAM/MEF2C/HOXD8/PAX6/EGR2/DMRTA2/ZEB2/HOXC10/HEY2/ARL13B/AHI1/BMP2/NRP2/HOXC4/HOXC8	0.109166		10	EGR2/SRF/BTG2/GREM1/ARC/BMP2/ISL1/SOSTDC1/FOXA1/SFRP1	0.00152813		16	RARG/TBX3/SOSTDC1/DLL1/AR/EGR2/ARC/BTG2/CITED2/GREM1/FGFR2/BMP2/PITX2/CYP26B1/TGFBR1/EDN1	0.173608		25	RARG/TBX3/AR/SOSTDC1/DISP1/FGFR2/HOXB8/PAX8/SMARCD3/MSX2/HIPK2/HOXB2/CITED2/MSX1/SOX17/COBL/HOXB5/SPRY1/ISL1/WNT5A/ARC/PTCH1/SFRP1/BTG2/DKK1	0.413722		18	HOXB7/HOXB6/MSX1/HOXB5/PAX2/AURKA/FOXC1/EMX2/EGR2/SRF/BTG2/GREM1/ARC/BMP2/ISL1/SOSTDC1/FOXA1/SFRP1	7.3785e-05		44	AURKA/MESP2/RPGRIP1L/FOXD1/FOXA1/HOXD11/PRKDC/PBX3/MTF2/IRX2/SIX2/HOXC6/LHX2/WNT2B/SIX1/HOXB7/HOXB6/HOXB5/HOXB2/EMX2/RELN/MSX1/SEMA3C/WT1/SOX17/GREM2/FOXC1/BHLHE41/RARG/TBX3/SOSTDC1/DLL1/AR/EGR2/ARC/BTG2/CITED2/GREM1/FGFR2/BMP2/PITX2/CYP26B1/TGFBR1/EDN1	0.0230879		69	AURKA/IRX2/GREM1/LHX2/FOXD1/HOXC6/HOXD11/RPGRIP1L/PRKDC/MESP2/HOXD13/HHEX/NRP1/HOXD9/HOXD10/ETS2/HOXD4/LEF1/PALB2/EDN1/WNT2/GORAB/SENP2/MTF2/SIX2/PBX3/ACVR1/FOXA1/GPC3/ITGAM/MEF2C/HOXD8/PAX6/EGR2/DMRTA2/ZEB2/HOXC10/HEY2/ARL13B/AHI1/BMP2/NRP2/HOXC4/HOXC8/RARG/TBX3/AR/SOSTDC1/DISP1/FGFR2/HOXB8/PAX8/SMARCD3/MSX2/HIPK2/HOXB2/CITED2/MSX1/SOX17/COBL/HOXB5/SPRY1/ISL1/WNT5A/ARC/PTCH1/SFRP1/BTG2/DKK1	0.0360099
GO:0009791	post-embryonic development	89	C8	0				3	BCL2L11/BAX/SEMA3C	0.874106		7	PLAGL2/BAX/BCL2L11/AGO2/MFAP2/VEGFA/NR4A2	0.817565		4	TIPARP/PRDM1/NR4A2/KLF4	0.0150702		10	NDN/SLC18A2/TIPARP/PRDM1/KLF4/BCL11B/FGFR2/NR4A2/TGFBR1/MYO1E	0.00779213		11	CSRNP1/FGFR2/SELENOP/STK36/KLF4/PPP1R13L/NDN/GATA3/ALDH5A1/SLC18A2/EFEMP1	0.123787		4	TIPARP/PRDM1/NR4A2/KLF4	0.0842198		13	BCL2L11/BAX/SEMA3C/NDN/SLC18A2/TIPARP/PRDM1/KLF4/BCL11B/FGFR2/NR4A2/TGFBR1/MYO1E	0.137022		18	PLAGL2/BAX/BCL2L11/AGO2/MFAP2/VEGFA/NR4A2/CSRNP1/FGFR2/SELENOP/STK36/KLF4/PPP1R13L/NDN/GATA3/ALDH5A1/SLC18A2/EFEMP1	0.252436
GO:0071695	anatomical structure maturation	155	C8	5	TFCP2L1/NRCAM/PAX2/LTF/AURKA	0.0839068		14	AURKA/TYMS/CCNB1/TRIP13/FBXO5/FLVCR1/FOXA1/RYR1/CDC25B/PABPC1L/LTF/XBP1/TFCP2L1/NF1	0.262293		23	TRIP13/AURKA/FBXO5/TYMS/FLVCR1/GREM1/CCNB1/CDC25B/OPA1/TUT4/FAT4/RYR1/FOXA1/FAM20C/PABPC1L/NR4A2/MAP3K13/TGFB2/L3MBTL3/BMP2/MYO5A/GPAT4/CDH3	0.109457		7	KLF2/EREG/GREM1/NR4A2/BMP2/CDKN1A/FOXA1	0.00125596		11	EREG/PGR/KLF2/GREM1/SPINK5/CDKN1A/NR4A2/CDK5R1/BMP2/EPB42/SEMA4D	0.0583905		12	SPINK5/TMEM79/EREG/PGR/TFCP2L1/FGFR3/MSX2/ZBTB7A/LRRK2/GATA3/EPB42/WNT5A	0.50111		12	TFCP2L1/NRCAM/PAX2/LTF/AURKA/KLF2/EREG/GREM1/NR4A2/BMP2/CDKN1A/FOXA1	8.44388e-05		25	AURKA/TYMS/CCNB1/TRIP13/FBXO5/FLVCR1/FOXA1/RYR1/CDC25B/PABPC1L/LTF/XBP1/TFCP2L1/NF1/EREG/PGR/KLF2/GREM1/SPINK5/CDKN1A/NR4A2/CDK5R1/BMP2/EPB42/SEMA4D	0.0121702		35	TRIP13/AURKA/FBXO5/TYMS/FLVCR1/GREM1/CCNB1/CDC25B/OPA1/TUT4/FAT4/RYR1/FOXA1/FAM20C/PABPC1L/NR4A2/MAP3K13/TGFB2/L3MBTL3/BMP2/MYO5A/GPAT4/CDH3/SPINK5/TMEM79/EREG/PGR/TFCP2L1/FGFR3/MSX2/ZBTB7A/LRRK2/GATA3/EPB42/WNT5A	0.0468483
GO:0021953	central nervous system neuron differentiation	175	C8	0				4	HPRT1/SOX4/ERBB4/EPHB2	0.890249		18	INHBA/HPRT1/PTK2/NRP1/SHANK3/HOXD10/FBXO45/PLXNA3/WNT2/SOX4/PAX6/ZEB2/HOXC10/NR4A2/NRP2/LHX6/MNX1/EPHB2	0.63071		6	BTG2/NFIB/NR4A2/NTRK2/ISL1/SFRP1	0.00794374		6	NFIB/NTRK2/BTG2/BCL11B/FGFR2/NR4A2	0.557279		12	GDPD5/FGFR2/ID4/DCLK1/ISL1/FZD1/SLIT2/WNT5A/PTCH1/SFRP1/BTG2/DKK1	0.613398		6	BTG2/NFIB/NR4A2/NTRK2/ISL1/SFRP1	0.0814445		10	HPRT1/SOX4/ERBB4/EPHB2/NFIB/NTRK2/BTG2/BCL11B/FGFR2/NR4A2	0.798263		30	INHBA/HPRT1/PTK2/NRP1/SHANK3/HOXD10/FBXO45/PLXNA3/WNT2/SOX4/PAX6/ZEB2/HOXC10/NR4A2/NRP2/LHX6/MNX1/EPHB2/GDPD5/FGFR2/ID4/DCLK1/ISL1/FZD1/SLIT2/WNT5A/PTCH1/SFRP1/BTG2/DKK1	0.395122
GO:0021987	cerebral cortex development	111	C8	1	EMX2	0.519899		15	ASPM/TACC3/NDE1/KIF14/MDK/LRP8/BAX/H2AFX/MCPH1/LHX2/EMX2/RELN/BTBD3/BBS4/NF1	0.0142686		21	KIF14/NDE1/ASPM/LHX2/BAX/TACC3/NRP1/FBXO45/FAT4/LRP8/MCPH1/PLCB1/MDK/PAX6/DMRTA2/FGF13/BTBD3/NRP2/BCL2A1/LHX6/PAX5	0.0166461		1	NTRK2	0.392535		6	DIXDC1/BAD/BNIP3/NTRK2/CDK5R1/TACC2	0.278827		3	BAD/SLIT2/BNIP3	0.875863		2	EMX2/NTRK2	0.390918		21	ASPM/TACC3/NDE1/KIF14/MDK/LRP8/BAX/H2AFX/MCPH1/LHX2/EMX2/RELN/BTBD3/BBS4/NF1/DIXDC1/BAD/BNIP3/NTRK2/CDK5R1/TACC2	0.00422932		24	KIF14/NDE1/ASPM/LHX2/BAX/TACC3/NRP1/FBXO45/FAT4/LRP8/MCPH1/PLCB1/MDK/PAX6/DMRTA2/FGF13/BTBD3/NRP2/BCL2A1/LHX6/PAX5/BAD/SLIT2/BNIP3	0.130873
GO:0042063	gliogenesis	266	C8	2	BACE2/PAX2	0.514224		17	CDK1/EZH2/E2F1/CDKN2C/FA2H/SYNJ1/ETV5/MYB/SOX2/BACE2/SOX4/TLR2/RELN/IL33/MYRF/LYN/NF1	0.668698		23	CDK1/EZH2/CXCR4/E2F1/PRKCI/TLR2/TLR4/ETV5/CSPG4/LEF1/SYNJ1/SOX4/CDKN2C/PAX6/MYB/DUSP10/EGR2/LYN/TGFB2/BMP2/BACE2/PRMT5/MYRF	0.798057		11	EGR2/CCL2/NFIB/CXCR4/GPR183/NTRK2/AREG/BMP2/MATN2/LDLR/ADAM22	8.61152e-05		19	BIN1/PLAG1/ZNF365/NDN/DLL1/BNIP3/AREG/EGR2/NFIB/CCL2/LDLR/NTRK2/GPR183/IL1B/CDK5R1/BMP2/SERPINE2/ANXA1/SOX9	0.0093071		23	HDAC11/ANXA1/APCDD1/GSTP1/BOK/ID4/PENK/CLU/NDN/TSPO/GPR157/ZNF365/BIN1/TIAM1/PHGDH/AREG/CX3CR1/PTPRZ1/S100A8/LAMA2/CCL2/SOX9/BNIP3	0.205399		13	BACE2/PAX2/EGR2/CCL2/NFIB/CXCR4/GPR183/NTRK2/AREG/BMP2/MATN2/LDLR/ADAM22	0.000966575		36	CDK1/EZH2/E2F1/CDKN2C/FA2H/SYNJ1/ETV5/MYB/SOX2/BACE2/SOX4/TLR2/RELN/IL33/MYRF/LYN/NF1/BIN1/PLAG1/ZNF365/NDN/DLL1/BNIP3/AREG/EGR2/NFIB/CCL2/LDLR/NTRK2/GPR183/IL1B/CDK5R1/BMP2/SERPINE2/ANXA1/SOX9	0.0240541		46	CDK1/EZH2/CXCR4/E2F1/PRKCI/TLR2/TLR4/ETV5/CSPG4/LEF1/SYNJ1/SOX4/CDKN2C/PAX6/MYB/DUSP10/EGR2/LYN/TGFB2/BMP2/BACE2/PRMT5/MYRF/HDAC11/ANXA1/APCDD1/GSTP1/BOK/ID4/PENK/CLU/NDN/TSPO/GPR157/ZNF365/BIN1/TIAM1/PHGDH/AREG/CX3CR1/PTPRZ1/S100A8/LAMA2/CCL2/SOX9/BNIP3	0.325518
GO:0007422	peripheral nervous system development	75	C8	0				7	CDK1/FA2H/NEFH/UGT8/CLDN1/RUNX3/NF1	0.454178		8	CDK1/SLC5A3/HOXD9/HOXD10/ETV1/EGR2/CLDN1/UGT8	0.658352		7	NTF3/EGR2/EGR3/SERPINI1/NTRK2/ISL1/ADAM22	3.99234e-05		5	NTF3/EGR3/EGR2/SERPINI1/NTRK2	0.223687		5	LAMA2/NTF3/SERPINI1/ISL1/EGR3	0.70201		7	NTF3/EGR2/EGR3/SERPINI1/NTRK2/ISL1/ADAM22	0.0010725		12	CDK1/FA2H/NEFH/UGT8/CLDN1/RUNX3/NF1/NTF3/EGR3/EGR2/SERPINI1/NTRK2	0.101345		13	CDK1/SLC5A3/HOXD9/HOXD10/ETV1/EGR2/CLDN1/UGT8/LAMA2/NTF3/SERPINI1/ISL1/EGR3	0.476354
GO:0031099	regeneration	188	C8	2	DHFR/AURKA	0.416687		18	CDK1/AURKA/TYMS/PCNA/EZH2/DHFR/CCNB1/CCNA2/EPPK1/UCP2/CLDN1/CDK4/SPP1/SOX2/FOLR1/NNMT/ERBB4/GPX1	0.12339		25	CDK1/AURKA/EZH2/TYMS/INPP5F/PCNA/PNPT1/CCNB1/ANGPT2/SPP1/MTR/ENO3/EPPK1/CCNA2/ADM/PRPS2/LCP1/POSTN/MED1/DUSP10/CDK4/UCP2/CLDN1/NNMT/PRMT5	0.209698		9	JUN/NR4A3/ADM/KLF4/CXCL12/MATN2/ISL1/TGFBR3/CDKN1A	0.000165636		17	HFE/APOD/CCND1/LGR6/DYSF/CXCL12/LPIN1/KLK6/JUN/KLF4/ADM/NR4A3/PPARD/KLK8/CDKN1A/HMOX1/ANXA1	0.00188446		17	APOD/HFE/KLK8/ANXA1/CCND1/LGR6/GSTP1/KLK6/RGMA/KLF4/TSPO/FKBP1B/TGFBR3/ISL1/LPIN1/PTCH1/HMOX1	0.238973		11	DHFR/AURKA/JUN/NR4A3/ADM/KLF4/CXCL12/MATN2/ISL1/TGFBR3/CDKN1A	0.000831753		35	CDK1/AURKA/TYMS/PCNA/EZH2/DHFR/CCNB1/CCNA2/EPPK1/UCP2/CLDN1/CDK4/SPP1/SOX2/FOLR1/NNMT/ERBB4/GPX1/HFE/APOD/CCND1/LGR6/DYSF/CXCL12/LPIN1/KLK6/JUN/KLF4/ADM/NR4A3/PPARD/KLK8/CDKN1A/HMOX1/ANXA1	0.000117705		42	CDK1/AURKA/EZH2/TYMS/INPP5F/PCNA/PNPT1/CCNB1/ANGPT2/SPP1/MTR/ENO3/EPPK1/CCNA2/ADM/PRPS2/LCP1/POSTN/MED1/DUSP10/CDK4/UCP2/CLDN1/NNMT/PRMT5/APOD/HFE/KLK8/ANXA1/CCND1/LGR6/GSTP1/KLK6/RGMA/KLF4/TSPO/FKBP1B/TGFBR3/ISL1/LPIN1/PTCH1/HMOX1	0.0333848
GO:0031100	animal organ regeneration	78	C8	1	AURKA	0.456963		10	CDK1/AURKA/TYMS/PCNA/EZH2/CCNA2/UCP2/CLDN1/CDK4/NNMT	0.0945758		17	CDK1/AURKA/EZH2/TYMS/PCNA/PNPT1/ANGPT2/CCNA2/ADM/PRPS2/LCP1/MED1/CDK4/UCP2/CLDN1/NNMT/PRMT5	0.0101519		5	NR4A3/ADM/CXCL12/TGFBR3/CDKN1A	0.00208934		8	HFE/CCND1/CXCL12/LPIN1/ADM/NR4A3/CDKN1A/HMOX1	0.027343		7	HFE/CCND1/GSTP1/TGFBR3/LPIN1/PTCH1/HMOX1	0.465758		6	AURKA/NR4A3/ADM/CXCL12/TGFBR3/CDKN1A	0.00528096		18	CDK1/AURKA/TYMS/PCNA/EZH2/CCNA2/UCP2/CLDN1/CDK4/NNMT/HFE/CCND1/CXCL12/LPIN1/ADM/NR4A3/CDKN1A/HMOX1	0.000970644		24	CDK1/AURKA/EZH2/TYMS/PCNA/PNPT1/ANGPT2/CCNA2/ADM/PRPS2/LCP1/MED1/CDK4/UCP2/CLDN1/NNMT/PRMT5/HFE/CCND1/GSTP1/TGFBR3/LPIN1/PTCH1/HMOX1	0.00483847
GO:0001822	kidney development	271	C8	5	HOXB7/CA2/EPCAM/PAX2/FOXC1	0.179278		30	CENPF/RPGRIP1L/BCL2L11/AKR1B1/FOXD1/HOXD11/PCSK9/BAX/IRX2/SIX2/WNT2B/SIX1/EPCAM/HOXB7/SDC4/PROM1/ASS1/SOX4/PODXL/PLCE1/RARB/STRA6/WT1/NID1/PDGFRA/CA2/NF1/FOXC1/PDGFA/GCNT1	0.00292066		37	IRX2/GREM1/CENPF/FOXD1/SULF1/HOXD11/STAT1/RPGRIP1L/APAF1/BAX/ENPEP/ANGPT2/NUP93/WDPCP/NRP1/AKR1B1/BCL2L11/FAT4/KIF26B/CEP290/SIX2/SOX4/EGR1/VEGFA/SIX4/KANK2/GPC3/MEF2C/EPCAM/ACTA2/TGFB2/CALB1/MAGI2/PCSK9/AHI1/BMP2/NID1	0.0858034		12	TIPARP/EGR1/MYC/SMAD7/GREM1/ODC1/BMP2/EYA1/ADAMTS1/DCN/PDGFD/SFRP1	2.34143e-05		19	KLHL3/DLL1/CXCR2/TIPARP/MYC/SMAD7/GREM1/OVOL1/FGFR2/ODC1/BMP2/ADAMTS1/PDGFD/SERPINB7/CYP26B1/TGFBR1/MYO1E/SOX9/EFNB2	0.0105048		25	CXCR2/MPST/HPGD/BMP7/WNT4/CD24/FGFR2/GCNT3/STRA6/PDGFD/PAX8/PROM1/LRRK2/ARG2/GATA3/KLHL3/SPRY1/SLIT2/DCN/EFNB2/PTCH1/SFRP1/ODC1/SOX9/PDGFRA	0.126073		17	HOXB7/CA2/EPCAM/PAX2/FOXC1/TIPARP/EGR1/MYC/SMAD7/GREM1/ODC1/BMP2/EYA1/ADAMTS1/DCN/PDGFD/SFRP1	4.25345e-05		49	CENPF/RPGRIP1L/BCL2L11/AKR1B1/FOXD1/HOXD11/PCSK9/BAX/IRX2/SIX2/WNT2B/SIX1/EPCAM/HOXB7/SDC4/PROM1/ASS1/SOX4/PODXL/PLCE1/RARB/STRA6/WT1/NID1/PDGFRA/CA2/NF1/FOXC1/PDGFA/GCNT1/KLHL3/DLL1/CXCR2/TIPARP/MYC/SMAD7/GREM1/OVOL1/FGFR2/ODC1/BMP2/ADAMTS1/PDGFD/SERPINB7/CYP26B1/TGFBR1/MYO1E/SOX9/EFNB2	5.73213e-06		62	IRX2/GREM1/CENPF/FOXD1/SULF1/HOXD11/STAT1/RPGRIP1L/APAF1/BAX/ENPEP/ANGPT2/NUP93/WDPCP/NRP1/AKR1B1/BCL2L11/FAT4/KIF26B/CEP290/SIX2/SOX4/EGR1/VEGFA/SIX4/KANK2/GPC3/MEF2C/EPCAM/ACTA2/TGFB2/CALB1/MAGI2/PCSK9/AHI1/BMP2/NID1/CXCR2/MPST/HPGD/BMP7/WNT4/CD24/FGFR2/GCNT3/STRA6/PDGFD/PAX8/PROM1/LRRK2/ARG2/GATA3/KLHL3/SPRY1/SLIT2/DCN/EFNB2/PTCH1/SFRP1/ODC1/SOX9/PDGFRA	0.00538911
GO:0072001	renal system development	286	C8	7	HOXB7/CA2/EPCAM/PAX2/FOXC1/CEP55/EMX2	0.0690599		35	CENPF/CEP55/RPGRIP1L/BCL2L11/AKR1B1/FOXD1/HOXD11/PCSK9/BAX/IRX2/SIX2/WNT2B/SIX1/EPCAM/HOXB7/SDC4/PROM1/ASS1/EMX2/SOX4/PODXL/PLCE1/RARB/STRA6/WT1/COL4A1/NID1/PDGFRA/SOX17/CA2/ITGB4/NF1/FOXC1/PDGFA/GCNT1	0.000131214		40	IRX2/GREM1/CENPF/FOXD1/CEP55/SULF1/HOXD11/STAT1/RPGRIP1L/APAF1/BAX/ENPEP/ANGPT2/NUP93/WDPCP/NRP1/COL4A1/AKR1B1/BCL2L11/FAT4/KIF26B/CEP290/SIX2/SOX4/EGR1/VEGFA/SIX4/KANK2/GPC3/MEF2C/EPCAM/ACTA2/TGFB2/CALB1/MAGI2/PCSK9/AHI1/BMP2/NID1/ITGB4	0.0530992		12	TIPARP/EGR1/MYC/SMAD7/GREM1/ODC1/BMP2/EYA1/ADAMTS1/DCN/PDGFD/SFRP1	3.47649e-05		19	KLHL3/DLL1/CXCR2/TIPARP/MYC/SMAD7/GREM1/OVOL1/FGFR2/ODC1/BMP2/ADAMTS1/PDGFD/SERPINB7/CYP26B1/TGFBR1/MYO1E/SOX9/EFNB2	0.0157747		27	CXCR2/MPST/HPGD/BMP7/WNT4/CD24/FGFR2/GCNT3/STRA6/PDGFD/PAX8/PROM1/SOX17/LRRK2/ARG2/GATA3/KLHL3/SPRY1/SLIT2/DCN/WNT5A/EFNB2/PTCH1/SFRP1/ODC1/SOX9/PDGFRA	0.0939625		19	HOXB7/CA2/EPCAM/PAX2/FOXC1/CEP55/EMX2/TIPARP/EGR1/MYC/SMAD7/GREM1/ODC1/BMP2/EYA1/ADAMTS1/DCN/PDGFD/SFRP1	4.43515e-06		54	CENPF/CEP55/RPGRIP1L/BCL2L11/AKR1B1/FOXD1/HOXD11/PCSK9/BAX/IRX2/SIX2/WNT2B/SIX1/EPCAM/HOXB7/SDC4/PROM1/ASS1/EMX2/SOX4/PODXL/PLCE1/RARB/STRA6/WT1/COL4A1/NID1/PDGFRA/SOX17/CA2/ITGB4/NF1/FOXC1/PDGFA/GCNT1/KLHL3/DLL1/CXCR2/TIPARP/MYC/SMAD7/GREM1/OVOL1/FGFR2/ODC1/BMP2/ADAMTS1/PDGFD/SERPINB7/CYP26B1/TGFBR1/MYO1E/SOX9/EFNB2	4.55285e-07		67	IRX2/GREM1/CENPF/FOXD1/CEP55/SULF1/HOXD11/STAT1/RPGRIP1L/APAF1/BAX/ENPEP/ANGPT2/NUP93/WDPCP/NRP1/COL4A1/AKR1B1/BCL2L11/FAT4/KIF26B/CEP290/SIX2/SOX4/EGR1/VEGFA/SIX4/KANK2/GPC3/MEF2C/EPCAM/ACTA2/TGFB2/CALB1/MAGI2/PCSK9/AHI1/BMP2/NID1/ITGB4/CXCR2/MPST/HPGD/BMP7/WNT4/CD24/FGFR2/GCNT3/STRA6/PDGFD/PAX8/PROM1/SOX17/LRRK2/ARG2/GATA3/KLHL3/SPRY1/SLIT2/DCN/WNT5A/EFNB2/PTCH1/SFRP1/ODC1/SOX9/PDGFRA	0.00206467
GO:0001655	urogenital system development	322	C8	7	HOXB7/CA2/EPCAM/PAX2/FOXC1/CEP55/EMX2	0.0877251		39	CENPF/CEP55/EAF2/RPGRIP1L/BCL2L11/AKR1B1/FOXD1/FOXA1/HOXD11/PCSK9/BAX/IRX2/SIX2/WNT2B/SIX1/EPCAM/HOXB7/SDC4/PROM1/ASS1/EMX2/SOX4/PODXL/PLCE1/RARB/STRA6/WT1/COL4A1/NID1/PDGFRA/SOX17/CA2/ITGB4/NF1/FOXC1/PDGFA/EPHB2/GCNT1/CRIP1	5.45092e-05		45	IRX2/GREM1/CENPF/FOXD1/CEP55/SULF1/HOXD11/STAT1/RPGRIP1L/APAF1/BAX/ENPEP/ANGPT2/NUP93/HOXD13/WDPCP/NRP1/COL4A1/AKR1B1/BCL2L11/FAT4/KIF26B/CEP290/SIX2/SOX4/EGR1/FOXA1/VEGFA/SIX4/KANK2/EAF2/GPC3/MEF2C/EPCAM/ACTA2/TGFB2/CALB1/MAGI2/PCSK9/AHI1/BMP2/NID1/ITGB4/EPHB2/CRIP1	0.0383242		13	TIPARP/EGR1/MYC/SMAD7/GREM1/ODC1/BMP2/EYA1/ADAMTS1/DCN/PDGFD/FOXA1/SFRP1	2.34143e-05		26	RARG/ALOX15B/KLHL3/PLAG1/DLL1/ESR1/CXCR2/AR/TIPARP/MYC/SMAD7/GREM1/OVOL1/FGFR2/ODC1/BMP2/ADAMTS1/PDGFD/SERPINB7/CYP26B1/TGFBR1/MYO1E/ANXA1/SOX9/SERPINB5/EFNB2	0.000364623		33	RARG/CXCR2/AR/MPST/HPGD/ALOX15B/ESR1/BMP7/WNT4/CD24/FGFR2/ANXA1/GCNT3/STRA6/PDGFD/ID4/PAX8/PROM1/SOX17/LRRK2/ARG2/GATA3/KLHL3/SPRY1/SLIT2/DCN/WNT5A/EFNB2/PTCH1/SFRP1/ODC1/SOX9/PDGFRA	0.0270239		20	HOXB7/CA2/EPCAM/PAX2/FOXC1/CEP55/EMX2/TIPARP/EGR1/MYC/SMAD7/GREM1/ODC1/BMP2/EYA1/ADAMTS1/DCN/PDGFD/FOXA1/SFRP1	4.43515e-06		65	CENPF/CEP55/EAF2/RPGRIP1L/BCL2L11/AKR1B1/FOXD1/FOXA1/HOXD11/PCSK9/BAX/IRX2/SIX2/WNT2B/SIX1/EPCAM/HOXB7/SDC4/PROM1/ASS1/EMX2/SOX4/PODXL/PLCE1/RARB/STRA6/WT1/COL4A1/NID1/PDGFRA/SOX17/CA2/ITGB4/NF1/FOXC1/PDGFA/EPHB2/GCNT1/CRIP1/RARG/ALOX15B/KLHL3/PLAG1/DLL1/ESR1/CXCR2/AR/TIPARP/MYC/SMAD7/GREM1/OVOL1/FGFR2/ODC1/BMP2/ADAMTS1/PDGFD/SERPINB7/CYP26B1/TGFBR1/MYO1E/ANXA1/SOX9/SERPINB5/EFNB2	1.46308e-09		78	IRX2/GREM1/CENPF/FOXD1/CEP55/SULF1/HOXD11/STAT1/RPGRIP1L/APAF1/BAX/ENPEP/ANGPT2/NUP93/HOXD13/WDPCP/NRP1/COL4A1/AKR1B1/BCL2L11/FAT4/KIF26B/CEP290/SIX2/SOX4/EGR1/FOXA1/VEGFA/SIX4/KANK2/EAF2/GPC3/MEF2C/EPCAM/ACTA2/TGFB2/CALB1/MAGI2/PCSK9/AHI1/BMP2/NID1/ITGB4/EPHB2/CRIP1/RARG/CXCR2/AR/MPST/HPGD/ALOX15B/ESR1/BMP7/WNT4/CD24/FGFR2/ANXA1/GCNT3/STRA6/PDGFD/ID4/PAX8/PROM1/SOX17/LRRK2/ARG2/GATA3/KLHL3/SPRY1…	0.000274722
GO:0060537	muscle tissue development	395	C8	3	DSG2/FOXC1/PPARGC1A	0.488031		26	CDK1/PARP2/CENPF/CCNB1/ASB2/SLC9A1/HIVEP3/RYR1/SAP30/SIX1/PPARGC1A/DSG2/RARB/TPM1/RGS4/STRA6/ERBB4/SEMA3C/WT1/PDGFRA/SOX17/GPX1/NF1/FOXC1/FHOD3/FGF9	0.583925		44	CDK1/PARP2/GREM1/CENPF/CCNB1/FOXN2/ITGB1/DSG2/SLC9A1/HOXD9/HOXD10/BVES/ASB2/LEF1/NOX4/EDN1/WNT2/TPM1/TWIST1/RYR1/EGR1/ACVR1/VEGFA/SIX4/SHOX2/SAP30/GATA6/MEF2C/MED1/RGS4/GJC1/EGR2/DMRTA2/CFL2/HEY2/TGFB2/BMP2/ZFPM2/HIVEP3/RGS2/ATF3/SLC8A1/PAX5/MYH11	0.372189		16	TIPARP/ATF3/EGR2/FOS/EGR1/SMAD7/SRF/BTG2/GREM1/RGS2/BMP2/EYA1/MYLK/ISL1/DCN/TGFBR3	4.29418e-06		26	TBX3/MYOM2/DLL1/IGFBP5/NDRG4/TIPARP/EGR2/FOS/MAFF/NEBL/SMAD7/BTG2/GREM1/PIM1/FGFR2/PITX1/BMP2/RGS2/CYP26B1/TGFBR1/GJA5/POPDC3/SOX9/EDN1/MYLK/EFNB2	0.00437957		29	TBX3/NDRG4/IGSF22/BMP7/MYOM2/FGFR2/PITX1/NEBL/PIN1/STRA6/FAM129B/SORBS2/PPP1R13L/EYA2/CTDP1/SOX17/IGFBP5/TGFBR3/ISL1/POPDC3/DCN/WNT5A/EFNB2/SOX9/FOS/BTG2/MYLK/DKK1/PDGFRA	0.37503		19	DSG2/FOXC1/PPARGC1A/TIPARP/ATF3/EGR2/FOS/EGR1/SMAD7/SRF/BTG2/GREM1/RGS2/BMP2/EYA1/MYLK/ISL1/DCN/TGFBR3	9.01675e-05		52	CDK1/PARP2/CENPF/CCNB1/ASB2/SLC9A1/HIVEP3/RYR1/SAP30/SIX1/PPARGC1A/DSG2/RARB/TPM1/RGS4/STRA6/ERBB4/SEMA3C/WT1/PDGFRA/SOX17/GPX1/NF1/FOXC1/FHOD3/FGF9/TBX3/MYOM2/DLL1/IGFBP5/NDRG4/TIPARP/EGR2/FOS/MAFF/NEBL/SMAD7/BTG2/GREM1/PIM1/FGFR2/PITX1/BMP2/RGS2/CYP26B1/TGFBR1/GJA5/POPDC3/SOX9/EDN1/MYLK/EFNB2	0.00866476		73	CDK1/PARP2/GREM1/CENPF/CCNB1/FOXN2/ITGB1/DSG2/SLC9A1/HOXD9/HOXD10/BVES/ASB2/LEF1/NOX4/EDN1/WNT2/TPM1/TWIST1/RYR1/EGR1/ACVR1/VEGFA/SIX4/SHOX2/SAP30/GATA6/MEF2C/MED1/RGS4/GJC1/EGR2/DMRTA2/CFL2/HEY2/TGFB2/BMP2/ZFPM2/HIVEP3/RGS2/ATF3/SLC8A1/PAX5/MYH11/TBX3/NDRG4/IGSF22/BMP7/MYOM2/FGFR2/PITX1/NEBL/PIN1/STRA6/FAM129B/SORBS2/PPP1R13L/EYA2/CTDP1/SOX17/IGFBP5/TGFBR3/ISL1/POPDC3/DCN/WNT5A/EFNB2/SOX9/FOS/BT…	0.121358
GO:0061448	connective tissue development	263	C8	3	HMGA2/MSX1/PPARGC1A	0.360844		18	TYMS/BMP8B/FOXD1/FOXA1/CDK4/SIX2/WNT2B/PPARGC1A/RUNX3/HMGA2/MSX1/XBP1/RARB/WT1/BBS4/TIMP1/FGF9/CRIP1	0.595209		29	BMP8B/TYMS/GREM1/FOXD1/SULF1/LOXL2/MEX3C/EDN1/PIK3CA/IFT80/SIX2/SIRT1/EGR1/FOXA1/COL12A1/COMP/SHOX2/MEF2C/ACTA2/CDK4/ANXA6/CHI3L1/BMP2/COL5A1/MMP13/FRZB/HOXC4/TGFBI/CRIP1	0.469554		12	EGR1/CYR61/SRF/GREM1/NFIB/PTHLH/CTGF/BMP2/MATN2/COL21A1/PDGFD/FOXA1	2.02601e-05		13	RARG/NFIB/PTHLH/GREM1/PPARD/CYR61/PITX1/BMP2/PDGFD/SERPINB7/TGFBR1/SOX9/EDN1	0.17879		21	RARG/BARX2/BMP7/ZNF219/PITX1/TRPS1/DGAT2/GPLD1/PDGFD/ID4/FGFR3/MSX2/PKDCC/MSX1/WNT5A/SOX9/COL14A1/WNT5B/CYR61/EFEMP1/COL21A1	0.331735		15	HMGA2/MSX1/PPARGC1A/EGR1/CYR61/SRF/GREM1/NFIB/PTHLH/CTGF/BMP2/MATN2/COL21A1/PDGFD/FOXA1	0.000105707		31	TYMS/BMP8B/FOXD1/FOXA1/CDK4/SIX2/WNT2B/PPARGC1A/RUNX3/HMGA2/MSX1/XBP1/RARB/WT1/BBS4/TIMP1/FGF9/CRIP1/RARG/NFIB/PTHLH/GREM1/PPARD/CYR61/PITX1/BMP2/PDGFD/SERPINB7/TGFBR1/SOX9/EDN1	0.135406		50	BMP8B/TYMS/GREM1/FOXD1/SULF1/LOXL2/MEX3C/EDN1/PIK3CA/IFT80/SIX2/SIRT1/EGR1/FOXA1/COL12A1/COMP/SHOX2/MEF2C/ACTA2/CDK4/ANXA6/CHI3L1/BMP2/COL5A1/MMP13/FRZB/HOXC4/TGFBI/CRIP1/RARG/BARX2/BMP7/ZNF219/PITX1/TRPS1/DGAT2/GPLD1/PDGFD/ID4/FGFR3/MSX2/PKDCC/MSX1/WNT5A/SOX9/COL14A1/WNT5B/CYR61/EFEMP1/COL21A1	0.14223
GO:0001837	epithelial to mesenchymal transition	135	C8	4	HMGA2/MSX1/HEY1/FOXC1	0.120165		12	EZH2/TCOF1/FOXF2/FOXA1/FAM83D/HEY1/OLFM1/HMGA2/MSX1/BAMBI/FOXC1/EFNA1	0.311325		19	EZH2/TCOF1/GREM1/LOXL2/PHLDB2/FOXF2/LEF1/WNT2/TWIST1/ACVR1/FOXA1/FAM83D/HEY2/OLFM1/TGFB2/LDLRAD4/BMP2/EFNA1/PDCD6	0.212776		7	SMAD7/GREM1/BMP2/ISL1/TGFBR3/FOXA1/SFRP1	0.000616517		7	SMAD7/GREM1/FGFR2/IL1B/BMP2/TGFBR1/SOX9	0.272942		14	BMP7/WNT4/FGFR2/SERPINB3/MSX2/ZNF703/MSX1/TIAM1/TGFBR3/SPRY1/ISL1/WNT5A/SFRP1/SOX9	0.165393		11	HMGA2/MSX1/HEY1/FOXC1/SMAD7/GREM1/BMP2/ISL1/TGFBR3/FOXA1/SFRP1	0.000101332		19	EZH2/TCOF1/FOXF2/FOXA1/FAM83D/HEY1/OLFM1/HMGA2/MSX1/BAMBI/FOXC1/EFNA1/SMAD7/GREM1/FGFR2/IL1B/BMP2/TGFBR1/SOX9	0.0884018		33	EZH2/TCOF1/GREM1/LOXL2/PHLDB2/FOXF2/LEF1/WNT2/TWIST1/ACVR1/FOXA1/FAM83D/HEY2/OLFM1/TGFB2/LDLRAD4/BMP2/EFNA1/PDCD6/BMP7/WNT4/FGFR2/SERPINB3/MSX2/ZNF703/MSX1/TIAM1/TGFBR3/SPRY1/ISL1/WNT5A/SFRP1/SOX9	0.0228967
GO:0001707	mesoderm formation	72	C8	3	HMGA2/PAX2/FOXC1	0.120165		6	SIX2/TXNRD1/HMGA2/SOX17/ITGB4/FOXC1	0.600903		8	INHBA/TXNRD1/ITGB1/LEF1/SIX2/ACVR1/TWSG1/ITGB4	0.62268		4	SRF/NR4A3/KLF4/EYA1	0.00871283		4	KLF4/NR4A3/FGFR2/EPHA2	0.344415		8	BMP7/FGFR2/EPHA2/KLF4/EYA2/SOX17/WNT5A/DKK1	0.267226		7	HMGA2/PAX2/FOXC1/SRF/NR4A3/KLF4/EYA1	0.000910452		10	SIX2/TXNRD1/HMGA2/SOX17/ITGB4/FOXC1/KLF4/NR4A3/FGFR2/EPHA2	0.229004		16	INHBA/TXNRD1/ITGB1/LEF1/SIX2/ACVR1/TWSG1/ITGB4/BMP7/FGFR2/EPHA2/KLF4/EYA2/SOX17/WNT5A/DKK1	0.181645
GO:0002065	columnar/cuboidal epithelial cell differentiation	111	C8	0				5	TYMS/FOXA1/AGR2/SOX4/RARB	0.862143		13	TYMS/SERPINE1/WDPCP/LEF1/SOX4/TIGAR/FOXA1/FAM20C/GATA6/PAX6/HEY2/BMP2/GPAT4	0.510781		5	PRDM1/SERPINE1/BMP2/CDKN1A/FOXA1	0.00649356		10	RARG/BAD/DLL1/PRDM1/SERPINE1/ESRP1/PTK6/FGFR2/CDKN1A/BMP2	0.0238236		9	RARG/PTK6/WNT4/DLX3/MYCL/FGFR2/BAD/TRIOBP/WNT5A	0.50715		5	PRDM1/SERPINE1/BMP2/CDKN1A/FOXA1	0.0590632		15	TYMS/FOXA1/AGR2/SOX4/RARB/RARG/BAD/DLL1/PRDM1/SERPINE1/ESRP1/PTK6/FGFR2/CDKN1A/BMP2	0.15951		22	TYMS/SERPINE1/WDPCP/LEF1/SOX4/TIGAR/FOXA1/FAM20C/GATA6/PAX6/HEY2/BMP2/GPAT4/RARG/PTK6/WNT4/DLX3/MYCL/FGFR2/BAD/TRIOBP/WNT5A	0.234792
GO:0070268	cornification	112	C8	5	KRT19/KRT7/TCHH/DSG2/KRT24	0.0402399		7	KRT7/KRT80/KRT19/KRT8/DSG2/KRT18/KRT24	0.766426		2	DSG2/KRT19	0.850278		1	KRT2	0.394397		34	RPTN/KRT2/SPINK6/IVL/DSG1/KRT14/DSC1/PPL/DSC2/KRT6B/SPRR1B/SPINK5/KRT16/PKP1/PKP3/KLK12/SPRR1A/KLK13/EVPL/DSG3/KRT6A/CDSN/KRT1/SPRR3/KRT76/TGM1/LOR/KRT4/PI3/CYP26B1/TGM5/JUP/PERP/KRT36	4.2189e-22		39	SPINK5/PPL/SPRR3/IVL/EVPL/TGM5/KRT4/KLK12/KLK13/TMEM79/RPTN/KRT13/TGM1/PKP3/KRT32/SPRR1B/KRT78/LCE3D/KRT15/KRT2/SPRR1A/PI3/FLG/KRT1/KAZN/KRT10/DSG1/LOR/KRT24/CSTA/KRT23/SPINK6/JUP/DSC2/DSG3/CAPNS1/PERP/KRT36/KRT6B	1.52164e-17		6	KRT19/KRT7/TCHH/DSG2/KRT24/KRT2	0.0198337		41	KRT7/KRT80/KRT19/KRT8/DSG2/KRT18/KRT24/RPTN/KRT2/SPINK6/IVL/DSG1/KRT14/DSC1/PPL/DSC2/KRT6B/SPRR1B/SPINK5/KRT16/PKP1/PKP3/KLK12/SPRR1A/KLK13/EVPL/DSG3/KRT6A/CDSN/KRT1/SPRR3/KRT76/TGM1/LOR/KRT4/PI3/CYP26B1/TGM5/JUP/PERP/KRT36	1.18624e-14		41	DSG2/KRT19/SPINK5/PPL/SPRR3/IVL/EVPL/TGM5/KRT4/KLK12/KLK13/TMEM79/RPTN/KRT13/TGM1/PKP3/KRT32/SPRR1B/KRT78/LCE3D/KRT15/KRT2/SPRR1A/PI3/FLG/KRT1/KAZN/KRT10/DSG1/LOR/KRT24/CSTA/KRT23/SPINK6/JUP/DSC2/DSG3/CAPNS1/PERP/KRT36/KRT6B	1.41132e-06
GO:0022612	gland morphogenesis	120	C8	0				9	FOXA1/BAX/ETV5/TGM2/XBP1/SEMA3C/RPS6KA1/PDGFA/CRIP1	0.616053		15	SULF1/BAX/ETV5/HOXD13/NRP1/TNFAIP3/FOXA1/TWSG1/MED1/PML/PAX6/PLXND1/TGFB2/PLXNA1/CRIP1	0.412304		5	NFIB/AREG/SOSTDC1/FOXA1/SFRP1	0.00835533		16	RARG/TBX3/PLAG1/SOSTDC1/ESR1/IGFBP5/AR/PGR/AREG/NFIB/ARG1/FGFR2/EPHA2/FBXW7/SOX9/SERPINB5	8.5522e-05		23	RARG/TBX3/AR/ESR1/SOSTDC1/BMP7/WNT4/FGFR2/PGR/EDAR/EPHA2/ID4/MSX2/IGFBP5/DUOX2/CEACAM1/AREG/BTRC/WNT5A/PTCH1/ARG1/SFRP1/SOX9	6.72396e-05		5	NFIB/AREG/SOSTDC1/FOXA1/SFRP1	0.0705887		25	FOXA1/BAX/ETV5/TGM2/XBP1/SEMA3C/RPS6KA1/PDGFA/CRIP1/RARG/TBX3/PLAG1/SOSTDC1/ESR1/IGFBP5/AR/PGR/AREG/NFIB/ARG1/FGFR2/EPHA2/FBXW7/SOX9/SERPINB5	0.000314771		38	SULF1/BAX/ETV5/HOXD13/NRP1/TNFAIP3/FOXA1/TWSG1/MED1/PML/PAX6/PLXND1/TGFB2/PLXNA1/CRIP1/RARG/TBX3/AR/ESR1/SOSTDC1/BMP7/WNT4/FGFR2/PGR/EDAR/EPHA2/ID4/MSX2/IGFBP5/DUOX2/CEACAM1/AREG/BTRC/WNT5A/PTCH1/ARG1/SFRP1/SOX9	0.000127236
GO:0060603	mammary gland duct morphogenesis	33	C8	0				1	ETV5	0.871007		3	ETV5/MED1/PML	0.758579		2	AREG/SOSTDC1	0.0495035		8	TBX3/SOSTDC1/ESR1/AR/PGR/AREG/FGFR2/EPHA2	0.000364623		13	TBX3/AR/ESR1/SOSTDC1/WNT4/FGFR2/PGR/EPHA2/MSX2/AREG/BTRC/WNT5A/PTCH1	4.78761e-06		2	AREG/SOSTDC1	0.141087		9	ETV5/TBX3/SOSTDC1/ESR1/AR/PGR/AREG/FGFR2/EPHA2	0.0128038		16	ETV5/MED1/PML/TBX3/AR/ESR1/SOSTDC1/WNT4/FGFR2/PGR/EPHA2/MSX2/AREG/BTRC/WNT5A/PTCH1	0.000197549
GO:0042476	odontogenesis	126	C8	4	TNFSF11/CA2/MSX1/FOXC1	0.117825		8	BCL2L11/BAX/MSX1/PDGFRA/CA2/ITGB4/FOXC1/ASPN	0.743676		18	INHBA/SNX10/BAX/SERPINE1/BCL2L11/ADM/LEF1/EDN1/TWIST1/HTRA1/WDR72/ASPN/FAM20C/ZNF22/TGFB2/BMP2/MYO5A/ITGB4	0.209698		5	TUFT1/ADM/SERPINE1/BMP2/SOSTDC1	0.00952502		12	SOSTDC1/SP6/TUFT1/ADM/SERPINE1/BCL11B/FGFR2/BMP2/PITX2/AQP1/EDN1/PERP	0.00898786		14	SOSTDC1/ROGDI/BMP7/DLX3/FGFR2/SP6/AQP3/EDAR/MSX2/MSX1/AQP1/FAM20A/PERP/PDGFRA	0.126073		9	TNFSF11/CA2/MSX1/FOXC1/TUFT1/ADM/SERPINE1/BMP2/SOSTDC1	0.000908525		20	BCL2L11/BAX/MSX1/PDGFRA/CA2/ITGB4/FOXC1/ASPN/SOSTDC1/SP6/TUFT1/ADM/SERPINE1/BCL11B/FGFR2/BMP2/PITX2/AQP1/EDN1/PERP	0.0308836		32	INHBA/SNX10/BAX/SERPINE1/BCL2L11/ADM/LEF1/EDN1/TWIST1/HTRA1/WDR72/ASPN/FAM20C/ZNF22/TGFB2/BMP2/MYO5A/ITGB4/SOSTDC1/ROGDI/BMP7/DLX3/FGFR2/SP6/AQP3/EDAR/MSX2/MSX1/AQP1/FAM20A/PERP/PDGFRA	0.0157401
GO:0010769	regulation of cell morphogenesis involved in differentiation	293	C8	1	NRCAM	0.746572		14	LRP8/CARMIL1/MELTF/ARHGAP4/SPP1/OLFM1/TRAK2/RELN/SEMA3C/ID1/OLFM4/FGB/EPHB2/EFNA1	0.862143		50	NEDD4/NEDD4L/FN1/PTK2/OPA1/CARMIL1/MELTF/SS18L1/SPP1/ANKRD27/GBP1/SEMA4F/NRP1/SHANK3/PLXNC1/PLXNA3/CORO1C/LRP8/CDKL3/WDR36/FMR1/DHX36/SHTN1/ARHGEF7/SSH2/YWHAH/CHN1/APOE/TTL/TUBB2B/POSTN/VEGFA/SHOX2/DOCK5/SKIL/ZEB2/FGF13/ARHGAP4/OLFM1/MAP3K13/CAPRIN2/PLXND1/NEDD9/PLXNA1/SDC2/DPYSL2/PTPRD/LIMK1/EFNA1/EPHB2	0.000460549		6	SRF/MAP1B/EFNA5/ARC/CXCL12/NTRK2	0.0406597		10	DNM3/CXCL12/KANK1/EFNA5/ARC/CRABP2/NTRK2/S100A10/CDK5R1/SEMA4D	0.542075		17	CRABP2/BAIAP2/KALRN/NGEF/TWF2/DNM3/TRIOBP/LRRK2/TIAM1/SEMA5A/KANK1/EFNA5/SLIT2/OLFM4/WNT5A/ARC/MAP1B	0.770315		7	NRCAM/SRF/MAP1B/EFNA5/ARC/CXCL12/NTRK2	0.164421		24	LRP8/CARMIL1/MELTF/ARHGAP4/SPP1/OLFM1/TRAK2/RELN/SEMA3C/ID1/OLFM4/FGB/EPHB2/EFNA1/DNM3/CXCL12/KANK1/EFNA5/ARC/CRABP2/NTRK2/S100A10/CDK5R1/SEMA4D	0.680834		67	NEDD4/NEDD4L/FN1/PTK2/OPA1/CARMIL1/MELTF/SS18L1/SPP1/ANKRD27/GBP1/SEMA4F/NRP1/SHANK3/PLXNC1/PLXNA3/CORO1C/LRP8/CDKL3/WDR36/FMR1/DHX36/SHTN1/ARHGEF7/SSH2/YWHAH/CHN1/APOE/TTL/TUBB2B/POSTN/VEGFA/SHOX2/DOCK5/SKIL/ZEB2/FGF13/ARHGAP4/OLFM1/MAP3K13/CAPRIN2/PLXND1/NEDD9/PLXNA1/SDC2/DPYSL2/PTPRD/LIMK1/EFNA1/EPHB2/CRABP2/BAIAP2/KALRN/NGEF/TWF2/DNM3/TRIOBP/LRRK2/TIAM1/SEMA5A/KANK1/EFNA5/SLIT2/OLFM4/WNT5A/AR…	0.00370859
GO:0034446	substrate adhesion-dependent cell spreading	87	C8	0				6	KIF14/CARMIL1/MELTF/OLFM4/FGB/EFNA1	0.715501		19	KIF14/MERTK/FN1/PTK2/CARMIL1/MELTF/GBP1/NRP1/BVES/PARVG/CORO1C/ARHGEF7/POSTN/DOCK5/PEAK1/FERMT2/LAMC1/NEDD9/EFNA1	0.00546068		1	EFNA5	0.345451		3	KANK1/EFNA5/S100A10	0.583215		6	EPHA1/AKIP1/TRIOBP/KANK1/EFNA5/OLFM4	0.667141		1	EFNA5	0.527803		9	KIF14/CARMIL1/MELTF/OLFM4/FGB/EFNA1/KANK1/EFNA5/S100A10	0.496065		25	KIF14/MERTK/FN1/PTK2/CARMIL1/MELTF/GBP1/NRP1/BVES/PARVG/CORO1C/ARHGEF7/POSTN/DOCK5/PEAK1/FERMT2/LAMC1/NEDD9/EFNA1/EPHA1/AKIP1/TRIOBP/KANK1/EFNA5/OLFM4	0.00911294
GO:0001763	morphogenesis of a branching structure	196	C8	2	HOXB7/PAX2	0.425816		16	TIMELESS/FOXD1/FOXA1/HOXD11/ETV5/SIX2/WNT2B/RASIP1/SIX1/HOXB7/MET/TGM2/SEMA3C/WT1/COL4A1/PDGFA	0.326541		35	RBM15/GREM1/FOXD1/SULF1/HOXD11/TIMELESS/ETV5/HOXD13/NRP1/COL4A1/ADM/FAT4/LEF1/EDN1/WNT2/CLIC4/SIX2/RASIP1/ACVR1/FOXA1/SOCS3/VEGFA/SIX4/SHOX2/GPC3/MED1/PML/COL13A1/MAP3K13/PLXND1/MET/CTSZ/PLXNA1/BMP2/RSPO3	0.00244373		10	MYC/SRF/GREM1/PRDM1/ADM/AREG/BMP2/EYA1/FOXA1/SFRP1	4.66741e-05		14	TBX3/ESR1/AR/PGR/AREG/PRDM1/MYC/ADM/GREM1/FGFR2/BMP2/EPHA2/SOX9/EDN1	0.0274947		20	TBX3/AR/ESR1/BMP7/WNT4/FGFR2/PGR/EPHA2/PAX8/MSX2/LRRK2/AREG/SPRY1/BTRC/SLIT2/WNT5A/PTCH1/EDNRA/SFRP1/SOX9	0.103241		12	HOXB7/PAX2/MYC/SRF/GREM1/PRDM1/ADM/AREG/BMP2/EYA1/FOXA1/SFRP1	0.000393326		30	TIMELESS/FOXD1/FOXA1/HOXD11/ETV5/SIX2/WNT2B/RASIP1/SIX1/HOXB7/MET/TGM2/SEMA3C/WT1/COL4A1/PDGFA/TBX3/ESR1/AR/PGR/AREG/PRDM1/MYC/ADM/GREM1/FGFR2/BMP2/EPHA2/SOX9/EDN1	0.0101113		55	RBM15/GREM1/FOXD1/SULF1/HOXD11/TIMELESS/ETV5/HOXD13/NRP1/COL4A1/ADM/FAT4/LEF1/EDN1/WNT2/CLIC4/SIX2/RASIP1/ACVR1/FOXA1/SOCS3/VEGFA/SIX4/SHOX2/GPC3/MED1/PML/COL13A1/MAP3K13/PLXND1/MET/CTSZ/PLXNA1/BMP2/RSPO3/TBX3/AR/ESR1/BMP7/WNT4/FGFR2/PGR/EPHA2/PAX8/MSX2/LRRK2/AREG/SPRY1/BTRC/SLIT2/WNT5A/PTCH1/EDNRA/SFRP1/SOX9	8.92972e-05
GO:0045766	positive regulation of angiogenesis	200	C8	1	HMGA2	0.657089		12	BRCA1/TMIGD2/C3AR1/C5/CXCL8/HMGA2/C3/SRPX2/ERAP1/XBP1/VEGFC/CYP1B1	0.759688		27	GREM1/BRCA1/C3AR1/THBS1/VEGFC/ITGB1/VASH2/TMIGD2/ANGPT2/SERPINE1/NRP1/CXCL8/ADM/ADAM12/FOXC2/AGO2/TWIST1/SPHK1/SIRT1/VEGFA/GATA6/PRKD1/C5/PRKCA/PRKCB/CHI3L1/PDCD6	0.17142		7	RHOB/GREM1/PLK2/ADM/KLF4/SERPINE1/ISL1	0.00378515		18	ZNF304/F3/DLL1/IL1A/CXCR2/PLK2/RHOB/KLF4/ADM/SERPINE1/GREM1/IL1B/SASH1/HMOX1/FGFBP1/AQP1/JUP/ANXA1	0.00144958		23	EPHA1/CXCR2/TLR3/FGFBP1/ANXA1/ECM1/LRG1/SASH1/KLF4/HIPK2/ZNF304/ANGPTL4/AQP1/CX3CR1/F3/JUP/SEMA5A/ISL1/WNT5A/RHOB/DDAH1/HMOX1/PLK2	0.0327		8	HMGA2/RHOB/GREM1/PLK2/ADM/KLF4/SERPINE1/ISL1	0.0246895		30	BRCA1/TMIGD2/C3AR1/C5/CXCL8/HMGA2/C3/SRPX2/ERAP1/XBP1/VEGFC/CYP1B1/ZNF304/F3/DLL1/IL1A/CXCR2/PLK2/RHOB/KLF4/ADM/SERPINE1/GREM1/IL1B/SASH1/HMOX1/FGFBP1/AQP1/JUP/ANXA1	0.0134658		50	GREM1/BRCA1/C3AR1/THBS1/VEGFC/ITGB1/VASH2/TMIGD2/ANGPT2/SERPINE1/NRP1/CXCL8/ADM/ADAM12/FOXC2/AGO2/TWIST1/SPHK1/SIRT1/VEGFA/GATA6/PRKD1/C5/PRKCA/PRKCB/CHI3L1/PDCD6/EPHA1/CXCR2/TLR3/FGFBP1/ANXA1/ECM1/LRG1/SASH1/KLF4/HIPK2/ZNF304/ANGPTL4/AQP1/CX3CR1/F3/JUP/SEMA5A/ISL1/WNT5A/RHOB/DDAH1/HMOX1/PLK2	0.00259757
GO:1904018	positive regulation of vasculature development	228	C8	1	HMGA2	0.688245		12	BRCA1/TMIGD2/C3AR1/C5/CXCL8/HMGA2/C3/SRPX2/ERAP1/XBP1/VEGFC/CYP1B1	0.86105		29	GREM1/BRCA1/C3AR1/THBS1/VEGFC/ITGB1/VASH2/TMIGD2/ANGPT2/SERPINE1/NRP1/CXCL8/ADM/ADAM12/FOXC2/AGO2/TWIST1/SPHK1/SIRT1/CTH/EGR1/VEGFA/GATA6/PRKD1/C5/PRKCA/PRKCB/CHI3L1/PDCD6	0.234043		9	RHOB/EGR1/GREM1/PLK2/ADM/KLF4/SERPINE1/ISL1/PDGFD	0.000500274		21	ZNF304/F3/DLL1/IL1A/CXCR2/PLK2/RHOB/KLF4/ADM/SERPINE1/GREM1/IL1B/SASH1/HMOX1/FGFBP1/PDGFD/SERPINB7/AQP1/JUP/ANXA1/EFNB2	0.000367715		26	EPHA1/CXCR2/TLR3/FGFBP1/ANXA1/ECM1/LRG1/SASH1/PDGFD/KLF4/HIPK2/ZNF304/ANGPTL4/CEACAM1/AQP1/CX3CR1/F3/JUP/SEMA5A/ISL1/WNT5A/EFNB2/RHOB/DDAH1/HMOX1/PLK2	0.0228759		10	HMGA2/RHOB/EGR1/GREM1/PLK2/ADM/KLF4/SERPINE1/ISL1/PDGFD	0.00723695		33	BRCA1/TMIGD2/C3AR1/C5/CXCL8/HMGA2/C3/SRPX2/ERAP1/XBP1/VEGFC/CYP1B1/ZNF304/F3/DLL1/IL1A/CXCR2/PLK2/RHOB/KLF4/ADM/SERPINE1/GREM1/IL1B/SASH1/HMOX1/FGFBP1/PDGFD/SERPINB7/AQP1/JUP/ANXA1/EFNB2	0.0142227		55	GREM1/BRCA1/C3AR1/THBS1/VEGFC/ITGB1/VASH2/TMIGD2/ANGPT2/SERPINE1/NRP1/CXCL8/ADM/ADAM12/FOXC2/AGO2/TWIST1/SPHK1/SIRT1/CTH/EGR1/VEGFA/GATA6/PRKD1/C5/PRKCA/PRKCB/CHI3L1/PDCD6/EPHA1/CXCR2/TLR3/FGFBP1/ANXA1/ECM1/LRG1/SASH1/PDGFD/KLF4/HIPK2/ZNF304/ANGPTL4/CEACAM1/AQP1/CX3CR1/F3/JUP/SEMA5A/ISL1/WNT5A/EFNB2/RHOB/DDAH1/HMOX1/PLK2	0.0032559
GO:0001570	vasculogenesis	77	C8	2	ACKR3/HEY1	0.324432		5	RASIP1/HEY1/ACKR3/WT1/SOX17	0.766426		8	PTK2/ADM/RASIP1/VEGFA/GJC1/HEY2/ZFPM2/ACKR3	0.675173		5	TIPARP/ADM/NTRK2/JUNB/TGFBR3	0.00201141		7	TIPARP/ADM/NTRK2/JUNB/EPHA2/MYO1E/FBXW7	0.0641934		4	EPHA2/SOX17/CEACAM1/TGFBR3	0.810576		7	ACKR3/HEY1/TIPARP/ADM/NTRK2/JUNB/TGFBR3	0.00118671		12	RASIP1/HEY1/ACKR3/WT1/SOX17/TIPARP/ADM/NTRK2/JUNB/EPHA2/MYO1E/FBXW7	0.116642		12	PTK2/ADM/RASIP1/VEGFA/GJC1/HEY2/ZFPM2/ACKR3/EPHA2/SOX17/CEACAM1/TGFBR3	0.587345
GO:0048844	artery morphogenesis	72	C8	2	HEY1/FOXC1	0.309163		7	SIX1/HEY1/SOX4/FOLR1/STRA6/NF1/FOXC1	0.411908		7	NRP1/SOX4/APOE/VEGFA/HEY2/TGFB2/ADGRF5	0.710442		5	SMAD7/SRF/PRDM1/EYA1/MYLK	0.00156301		6	PRDM1/SMAD7/TGFBR1/GJA5/MYLK/EFNB2	0.106611		4	HPGD/STRA6/EFNB2/MYLK	0.801411		7	HEY1/FOXC1/SMAD7/SRF/PRDM1/EYA1/MYLK	0.000910452		13	SIX1/HEY1/SOX4/FOLR1/STRA6/NF1/FOXC1/PRDM1/SMAD7/TGFBR1/GJA5/MYLK/EFNB2	0.0432026		11	NRP1/SOX4/APOE/VEGFA/HEY2/TGFB2/ADGRF5/HPGD/STRA6/EFNB2/MYLK	0.609503
GO:0001818	negative regulation of cytokine production	256	C8	2	LTF/IRAK3	0.508789		10	HERC5/RPS6KA5/CD274/LAPTM4B/LTF/BST2/IRAK3/IDO1/IL33/HOMER3	0.876681		34	INHBA/MERTK/TBK1/FN1/THBS1/TNFSF4/TLR4/HERC5/GBP1/CD274/LEF1/TLR8/TNFAIP3/SRGN/ISG15/CD83/IFIH1/CARD8/ERRFI1/TWIST1/CD84/C5orf30/TWSG1/REL/GATA6/PML/NLRC5/NLRC3/TGFB2/CLEC4A/PTPRC/BST2/CDH3/IDO1	0.132129		6	KLF2/NAV3/ZFP36/PTGER4/SMAD7/KLF4	0.0271417		20	HFE/GPATCH3/APOD/IL36RN/DLL1/ACP5/ZFP36/NAV3/IL1R2/KLF4/PTGER4/SMAD7/KLF2/SFTPD/ARG1/PGLYRP4/HMOX1/EPHA2/CD83/ANXA1	0.00310667		31	APOD/CPTP/HFE/IL1R2/CD24/NLRX1/GPATCH3/ANXA1/IL36RN/PIN1/PYCARD/IKBKE/VSIR/GSTP1/EPHA2/RNF128/KLF4/TSPO/NDRG2/SFTPD/PGLYRP4/ARG2/CEACAM1/GATA3/CX3CR1/CARD18/NAV3/PTGER4/ZFP36/ARG1/HMOX1	0.00478818		8	LTF/IRAK3/KLF2/NAV3/ZFP36/PTGER4/SMAD7/KLF4	0.0673497		30	HERC5/RPS6KA5/CD274/LAPTM4B/LTF/BST2/IRAK3/IDO1/IL33/HOMER3/HFE/GPATCH3/APOD/IL36RN/DLL1/ACP5/ZFP36/NAV3/IL1R2/KLF4/PTGER4/SMAD7/KLF2/SFTPD/ARG1/PGLYRP4/HMOX1/EPHA2/CD83/ANXA1	0.148221		65	INHBA/MERTK/TBK1/FN1/THBS1/TNFSF4/TLR4/HERC5/GBP1/CD274/LEF1/TLR8/TNFAIP3/SRGN/ISG15/CD83/IFIH1/CARD8/ERRFI1/TWIST1/CD84/C5orf30/TWSG1/REL/GATA6/PML/NLRC5/NLRC3/TGFB2/CLEC4A/PTPRC/BST2/CDH3/IDO1/APOD/CPTP/HFE/IL1R2/CD24/NLRX1/GPATCH3/ANXA1/IL36RN/PIN1/PYCARD/IKBKE/VSIR/GSTP1/EPHA2/RNF128/KLF4/TSPO/NDRG2/SFTPD/PGLYRP4/ARG2/CEACAM1/GATA3/CX3CR1/CARD18/NAV3/PTGER4/ZFP36/ARG1/HMOX1	0.000287455
GO:1903555	regulation of tumor necrosis factor superfamily cytokine production	131	C8	2	LTF/IRAK3	0.354908		9	CD14/CD86/FCER1G/CD274/LTF/IRAK3/TLR2/FADD/ADAM8	0.671888		20	RIPK2/THBS1/TLR2/TLR4/DHX9/TBC1D23/LY96/CD86/CD274/TNFAIP3/ADAM8/IFIH1/ERRFI1/TWIST1/FCER1G/CD14/NLRC3/CCL19/CLEC4A/PTPRC	0.116977		2	ZFP36/ISL1	0.223245		4	ACP5/ZFP36/NOD2/CD36	0.602148		15	TLR3/NOD2/PYCARD/VSIR/GSTP1/CLU/TSPO/PIK3R1/LRRK2/ARG2/CX3CR1/ISL1/WNT5A/ZFP36/CD36	0.0975752		4	LTF/IRAK3/ZFP36/ISL1	0.169211		13	CD14/CD86/FCER1G/CD274/LTF/IRAK3/TLR2/FADD/ADAM8/ACP5/ZFP36/NOD2/CD36	0.495093		35	RIPK2/THBS1/TLR2/TLR4/DHX9/TBC1D23/LY96/CD86/CD274/TNFAIP3/ADAM8/IFIH1/ERRFI1/TWIST1/FCER1G/CD14/NLRC3/CCL19/CLEC4A/PTPRC/TLR3/NOD2/PYCARD/VSIR/GSTP1/CLU/TSPO/PIK3R1/LRRK2/ARG2/CX3CR1/ISL1/WNT5A/ZFP36/CD36	0.00527257
GO:0032651	regulation of interleukin-1 beta production	64	C8	1	IFI16	0.421163		3	IFI16/AIM2/CCR7	0.862143		14	AIM2/RIPK2/TLR4/TLR8/PANX1/TNFAIP3/CARD8/ERRFI1/SPHK1/EGR1/PML/F2R/CCL19/IFI16	0.0235492		2	EGR1/ISL1	0.118594		3	ACP5/NOD2/TRIM16	0.481829		10	CPTP/TRIM16/NOD2/PYCARD/GSTP1/ARG2/CX3CR1/CARD18/ISL1/WNT5A	0.0610749		3	IFI16/EGR1/ISL1	0.116956		6	IFI16/AIM2/CCR7/ACP5/NOD2/TRIM16	0.609174		24	AIM2/RIPK2/TLR4/TLR8/PANX1/TNFAIP3/CARD8/ERRFI1/SPHK1/EGR1/PML/F2R/CCL19/IFI16/CPTP/TRIM16/NOD2/PYCARD/GSTP1/ARG2/CX3CR1/CARD18/ISL1/WNT5A	0.000267202
GO:0032602	chemokine production	82	C8	0				6	C5/TSLP/TLR2/EIF2AK2/CXCL6/IL33	0.678622		11	EIF2AK2/RIPK2/TLR2/TNFSF4/TLR4/MCOLN2/TWIST1/EGR1/POSTN/C5/TSLP	0.398751		2	EGR1/KLF4	0.15616		7	ALOX15B/APOD/KLF4/IL18/IL1B/HMOX1/EPHA2	0.076945		13	APOD/ALOX15B/IL18/TLR3/S100A9/PYCARD/GSTP1/EPHA2/KLF4/ARG2/S100A8/WNT5A/HMOX1	0.0242887		2	EGR1/KLF4	0.323968		13	C5/TSLP/TLR2/EIF2AK2/CXCL6/IL33/ALOX15B/APOD/KLF4/IL18/IL1B/HMOX1/EPHA2	0.0902089		24	EIF2AK2/RIPK2/TLR2/TNFSF4/TLR4/MCOLN2/TWIST1/EGR1/POSTN/C5/TSLP/APOD/ALOX15B/IL18/TLR3/S100A9/PYCARD/GSTP1/EPHA2/KLF4/ARG2/S100A8/WNT5A/HMOX1	0.00877799
GO:0045823	positive regulation of heart contraction	38	C8	0				6	APLN/EDN2/ADRB1/TPM1/RGS4/KCNQ1	0.133693		10	ADM/EDN1/TPM1/RGS4/ADRB1/HEY2/AVPR1A/TGFB2/RGS2/ADA	0.0235492		3	ADM/RGS2/CTGF	0.0109363		4	EDN3/ADM/RGS2/EDN1	0.119557		4	EDN3/ACE2/NMU/CHGA	0.48183		3	ADM/RGS2/CTGF	0.0533186		10	APLN/EDN2/ADRB1/TPM1/RGS4/KCNQ1/EDN3/ADM/RGS2/EDN1	0.00989405		14	ADM/EDN1/TPM1/RGS4/ADRB1/HEY2/AVPR1A/TGFB2/RGS2/ADA/EDN3/ACE2/NMU/CHGA	0.00911294
GO:0050890	cognition	285	C8	1	HRH1	0.740024		13	FEN1/MDK/SYNJ1/TUSC3/TLR2/HRH1/RELN/NLGN4X/NPTX2/STRA6/BBS4/NF1/EPHB2	0.864737		17	FEN1/TLR2/ITGB1/SHANK3/SYNJ1/APOE/DDHD2/PLCB1/MEF2C/ITPR3/MDK/EGR2/FGF13/CALB1/INSR/FYN/EPHB2	0.850278		14	JUN/NTF3/EGR2/FOS/SRF/BTG2/PLK2/SLC1A4/FOSL1/CHL1/ARC/NTRK2/LDLR/MEIS2	4.02767e-06		19	PLA2G6/SHANK2/NDRG4/TMPRSS11E/NTF3/PLK2/SLC6A4/JUN/CHL1/EGR2/FOSL1/FOS/ARC/LDLR/NTRK2/BTG2/KLK8/MEIS2/GATM	0.0154607		24	NDRG4/KLK8/PLA2G6/KALRN/TMPRSS11E/RGS14/COMT/FAM107A/STRA6/CBR3/SHANK2/SHC3/CX3CR1/CHL1/PTPRZ1/NTF3/MEIS2/ARC/GATM/BCHE/FOS/BTG2/DKK1/PLK2	0.225726		15	HRH1/JUN/NTF3/EGR2/FOS/SRF/BTG2/PLK2/SLC1A4/FOSL1/CHL1/ARC/NTRK2/LDLR/MEIS2	0.000235321		32	FEN1/MDK/SYNJ1/TUSC3/TLR2/HRH1/RELN/NLGN4X/NPTX2/STRA6/BBS4/NF1/EPHB2/PLA2G6/SHANK2/NDRG4/TMPRSS11E/NTF3/PLK2/SLC6A4/JUN/CHL1/EGR2/FOSL1/FOS/ARC/LDLR/NTRK2/BTG2/KLK8/MEIS2/GATM	0.182463		41	FEN1/TLR2/ITGB1/SHANK3/SYNJ1/APOE/DDHD2/PLCB1/MEF2C/ITPR3/MDK/EGR2/FGF13/CALB1/INSR/FYN/EPHB2/NDRG4/KLK8/PLA2G6/KALRN/TMPRSS11E/RGS14/COMT/FAM107A/STRA6/CBR3/SHANK2/SHC3/CX3CR1/CHL1/PTPRZ1/NTF3/MEIS2/ARC/GATM/BCHE/FOS/BTG2/DKK1/PLK2	0.683229
GO:0007565	female pregnancy	191	C8	5	APOL2/TFCP2L1/STS/DSG2/MMP7	0.109889		13	AKR1B1/CYP27B1/MMP9/UCP2/SPP1/VMP1/APOL2/STS/DSG2/IDO1/TFCP2L1/MMP7/TIMP1	0.638824		18	CYP27B1/ANGPT2/DSG2/SPP1/AKR1B1/MMP9/ADM/SMURF2/UMPS/AGO2/ACVR1C/VMP1/CD38/MED1/UCP2/RGS2/APOL2/IDO1	0.714305		9	FOSB/FOS/FOSL1/PRDM1/ADM/PTHLH/RGS2/JUNB/CLDN4	0.000180554		23	HFE/PLA2G6/LDOC1/ESR1/IGFBP5/PRLR/AR/PGR/FOSB/PRDM1/ADM/FOSL1/FOS/PTHLH/DSG1/PPARD/ENDOU/THBD/ARG1/JUNB/IL1B/CLDN4/RGS2	2.97637e-06		21	AR/HPGD/ENDOU/ESR1/HFE/GJB2/WNT4/PLA2G6/LDOC1/COMT/PGR/TFCP2L1/ADRA2C/DSG1/STOX2/IGFBP5/IGFBP2/MMP7/ARG1/FOS/FOSB	0.0604662		14	APOL2/TFCP2L1/STS/DSG2/MMP7/FOSB/FOS/FOSL1/PRDM1/ADM/PTHLH/RGS2/JUNB/CLDN4	5.69854e-05		36	AKR1B1/CYP27B1/MMP9/UCP2/SPP1/VMP1/APOL2/STS/DSG2/IDO1/TFCP2L1/MMP7/TIMP1/HFE/PLA2G6/LDOC1/ESR1/IGFBP5/PRLR/AR/PGR/FOSB/PRDM1/ADM/FOSL1/FOS/PTHLH/DSG1/PPARD/ENDOU/THBD/ARG1/JUNB/IL1B/CLDN4/RGS2	6.80841e-05		39	CYP27B1/ANGPT2/DSG2/SPP1/AKR1B1/MMP9/ADM/SMURF2/UMPS/AGO2/ACVR1C/VMP1/CD38/MED1/UCP2/RGS2/APOL2/IDO1/AR/HPGD/ENDOU/ESR1/HFE/GJB2/WNT4/PLA2G6/LDOC1/COMT/PGR/TFCP2L1/ADRA2C/DSG1/STOX2/IGFBP5/IGFBP2/MMP7/ARG1/FOS/FOSB	0.103313
GO:0060135	maternal process involved in female pregnancy	60	C8	3	APOL2/DSG2/MMP7	0.109889		6	AKR1B1/CYP27B1/SPP1/APOL2/DSG2/MMP7	0.440473		8	CYP27B1/ANGPT2/DSG2/SPP1/AKR1B1/MED1/RGS2/APOL2	0.464418		3	PRDM1/RGS2/JUNB	0.0259686		11	PLA2G6/LDOC1/ESR1/AR/PGR/PRDM1/DSG1/PPARD/ARG1/JUNB/RGS2	0.000157836		11	AR/ESR1/GJB2/WNT4/PLA2G6/LDOC1/PGR/DSG1/STOX2/MMP7/ARG1	0.0204974		6	APOL2/DSG2/MMP7/PRDM1/RGS2/JUNB	0.00187591		17	AKR1B1/CYP27B1/SPP1/APOL2/DSG2/MMP7/PLA2G6/LDOC1/ESR1/AR/PGR/PRDM1/DSG1/PPARD/ARG1/JUNB/RGS2	0.000111096		19	CYP27B1/ANGPT2/DSG2/SPP1/AKR1B1/MED1/RGS2/APOL2/AR/ESR1/GJB2/WNT4/PLA2G6/LDOC1/PGR/DSG1/STOX2/MMP7/ARG1	0.00996979
GO:0044766	multi-organism transport	33	C8	0				2	THOC2/BST2	0.86105		10	THOC1/NUP153/KPNA1/FMR1/THOC6/RAB29/IFIT1/ALYREF/THOC5/BST2	0.00868977		0				0				0				0				2	THOC2/BST2	0.763814		10	THOC1/NUP153/KPNA1/FMR1/THOC6/RAB29/IFIT1/ALYREF/THOC5/BST2	0.0837696
Count: number of DEGs found in term. Size: total number of genes in term. Q-value < 0.01 is considered as statistically significant.

## Sheet: Table S9
Table S9. KEGG enrichment results.
ID	Description	Gene Symbol	Count	Size	q-value
LN_UP
hsa05150	Staphylococcus aureus infection	CFI/KRT19/CFB/CFH/KRT24	5	96	0.0973142
HN_UP
hsa03030	DNA replication	MCM6/MCM4/POLE2/RFC3/PRIM2/PRIM1/FEN1/MCM2/POLA1/PCNA/RNASEH2A/DNA2/RFC4/MCM5/MCM3/RPA3/LIG1/MCM7/RPA2/POLE/POLE4/RNASEH2B/POLA2/RFC5/POLD3	25	36	6.72911e-21
hsa04110	Cell cycle	MCM6/MCM4/CDC7/CDKN2A/CDC25A/DBF4/CDK1/TTK/CCNB2/CHEK1/CDC6/CCNE2/MCM2/RBL1/CDC25C/CDC45/PCNA/CCNB1/ORC6/CCNA2/SMC1A/MCM5/CDK2/BUB1B/PKMYT1/ORC5/BUB1/E2F1/PTTG1/CDC20/CDKN2C/MCM3/STAG1/CCNE1/E2F2/MCM7/MAD2L1/PRKDC/CDK4/CDC25B/ESPL1/CHEK2/CDC14B	43	124	9.70352e-21
hsa03460	Fanconi anemia pathway	RMI2/FANCI/BRIP1/RAD51/BLM/RMI1/FANCC/FANCD2/USP1/BRCA1/FANCG/FANCA/FANCE/UBE2T/BRCA2/RPA3/RAD51C/RPA2/FANCB/TOP3A	20	54	6.37462e-10
hsa03440	Homologous recombination	BRIP1/TOPBP1/RAD51/BLM/BRCA1/RAD54L/BARD1/MRE11/BRCA2/RPA3/RAD51C/RPA2/TOP3A/RAD54B/POLD3	15	41	2.61889e-07
hsa03430	Mismatch repair	RFC3/EXO1/PCNA/RFC4/MSH6/RPA3/LIG1/RPA2/MSH2/RFC5/POLD3	11	23	9.28087e-07
hsa04218	Cellular senescence	CDKN2A/CDC25A/CDK1/CCNB2/CHEK1/MYBL2/LIN9/CCNE2/RBL1/CCNB1/CCNA2/CDK2/E2F1/FOXM1/MRE11/CCNE1/E2F2/PIK3R3/MRAS/CDK4/CXCL8/CHEK2/IGFBP3/CALML4/CACNA1D/MAP2K6	26	156	4.39481e-05
hsa03410	Base excision repair	POLE2/FEN1/PARP2/PCNA/PARP1/LIG1/POLE/POLE4/POLD3/APEX2	10	33	0.000446182
hsa04115	p53 signaling pathway	CDKN2A/CDK1/CCNB2/CHEK1/CCNE2/RRM2/CCNB1/CDK2/CCNE1/BID/BAX/CDK4/CHEK2/STEAP3/IGFBP3	15	73	0.000531664
hsa03420	Nucleotide excision repair	POLE2/RFC3/PCNA/RFC4/RPA3/LIG1/RPA2/POLE/POLE4/RFC5/POLD3	11	47	0.00185176
hsa04114	Oocyte meiosis	CDK1/AURKA/CCNB2/CCNE2/CDC25C/CCNB1/SMC1A/FBXO5/CDK2/PKMYT1/BUB1/PTTG1/CDC20/CCNE1/MAD2L1/ESPL1/CALML4/RPS6KA1	18	129	0.0127584
hsa04914	Progesterone-mediated oocyte maturation	CDC25A/CDK1/AURKA/CCNB2/CDC25C/CCNB1/CCNA2/CDK2/PKMYT1/BUB1/KIF22/PIK3R3/MAD2L1/CDC25B/RPS6KA1	15	100	0.0157747
hsa05202	Transcriptional misregulation in cancer	MLF1/NSD2/CCNA2/CDKN2C/CD14/CD86/BAX/MMP9/PBX3/ETV5/ETV7/CXCL8/SIX1/PLAT/FUS/IGFBP3/PROM1/MET/HMGA2/ERG/BIRC3/WT1/PDGFA	23	192	0.0173371
hsa05222	Small cell lung cancer	CKS2/CCNE2/CKS1B/CDK2/E2F1/CCNE1/E2F2/PIK3R3/BAX/CDK4/RARB/BIRC3/COL4A1/COL4A2	14	92	0.0173584
hsa05166	Human T-cell leukemia virus 1 infection	CDKN2A/CCNB2/CHEK1/CCNE2/CCNA2/CDK2/BUB1B/E2F1/PTTG1/CDC20/CDKN2C/CCNE1/E2F2/RANBP1/PIK3R3/MAD2L1/BAX/CDK4/CREB3L4/ESPL1/CHEK2/IL1R1/HLA-DMA/MSX1/MMP7	25	219	0.0181538
hsa04610	Complement and coagulation cascades	C3AR1/C5/PLAUR/C1QB/CFI/PLAT/CFB/CFH/C3/SERPING1/C4BPA/SERPINA1/FGB	13	85	0.0218318
hsa04668	TNF signaling pathway	PIK3R3/MMP9/RPS6KA5/CREB3L4/CXCL1/CCL20/CXCL6/MAP2K6/IRF1/VEGFC/BIRC3/CXCL5/VCAM1/FADD/CXCL3	15	112	0.0353689
hsa05219	Bladder cancer	CDKN2A/E2F1/E2F2/MMP9/RPS6KA5/CDK4/CXCL8/DAPK1	8	41	0.0355515
hsa01524	Platinum drug resistance	CDKN2A/TOP2A/BRCA1/BIRC5/MSH6/BID/PIK3R3/BAX/MSH2/BIRC3/FADD	11	73	0.048095
hsa05169	Epstein-Barr virus infection	CCNE2/CCNA2/CDK2/E2F1/CCNE1/BCL2L11/E2F2/BID/PIK3R3/BAX/CDK4/SAP30/OAS3/HLA-DMA/RUNX3/TLR2/PDIA3/EIF2AK2/MAP2K6/OAS2/FADD/LYN	22	202	0.0482085
hsa05215	Prostate cancer	CCNE2/CDK2/E2F1/CCNE1/E2F2/PIK3R3/MMP9/ETV5/CREB3L4/PLAT/ERG/PDGFRA/PDGFA	13	97	0.051783
hsa05206	MicroRNAs in cancer	CDKN2A/CDC25A/KIF23/STMN1/CCNE2/CDC25C/EZH2/CDCA5/BRCA1/E2F1/DNMT1/CCNE1/GLS2/BCL2L11/E2F2/PIK3R3/MMP9/RPS6KA5/CDC25B/DDIT4/SOX4/MET/ABCB1/HMGA2/CYP24A1/TPM1/CYP1B1/PDGFRA/PDGFA/EFNA1	30	310	0.051783
hsa00512	Mucin type O-glycan biosynthesis	GALNT7/GALNT12/GALNT10/GALNT6/B4GALT5/GCNT1/ST6GALNAC2	7	36	0.051783
hsa05133	Pertussis	CD14/C5/C1QB/CXCL8/CALML4/C3/CXCL6/IRF1/SERPING1/C4BPA/CXCL5	11	76	0.051783
hsa00670	One carbon pool by folate	TYMS/DHFR/MTHFD2/MTHFD1/ALDH1L1	5	20	0.0569483
hsa05203	Viral carcinogenesis	CDKN2A/CDK1/CHEK1/CCNE2/RBL1/CCNA2/CDK2/CDC20/CCNE1/RANBP1/PIK3R3/BAX/HIST1H2BE/CDK4/CREB3L4/H2BFS/HIST1H2BH/HIST1H2BC/EIF2AK2/C3/LYN	21	204	0.0856641
hsa05218	Melanoma	CDKN2A/E2F1/E2F2/PIK3R3/BAX/CDK4/MET/PDGFRA/PDGFA/FGF9	10	72	0.0906112
hsa04215	Apoptosis - multiple species	BIRC5/BCL2L11/BID/BAX/BIRC3/FADD	6	32	0.0968663
CN_UP
hsa04110	Cell cycle	DBF4/CDK2/CDC7/MCM4/MCM6/CDK1/CDKN2A/RBL1/BUB1/SMC1A/MCM2/WEE1/E2F3/CDC25A/MCM3/TTK/CHEK1/CDC6/CDC45/CCNE2/E2F1/CCNB2/ORC6/PCNA/BUB1B/PKMYT1/CDC25C/RAD21/SKP2/TFDP2/CCNB1/CDC25B/ATR/STAG1/PRKDC/ORC5/CCNA2/CCNE1/MCM7/MAD2L1/MCM5/TFDP1/YWHAH/E2F5/CDC20/CHEK2/CDKN2C/PTTG1/CDK4/TGFB2/SMC3/ORC3	52	124	2.59496e-19
hsa03030	DNA replication	DNA2/RFC3/MCM4/RFC4/POLE2/MCM6/PRIM2/MCM2/POLA1/MCM3/FEN1/PRIM1/PCNA/POLD3/RNASEH2A/POLE/MCM7/MCM5/LIG1/RFC5	20	36	7.50452e-10
hsa03460	Fanconi anemia pathway	RMI2/BRIP1/FANCI/BLM/RMI1/USP1/FANCC/BRCA1/FANCA/FANCL/BRCA2/RAD51/ATR/FANCD2/FANCG/FANCM/FANCE/FANCB/UBE2T/PALB2/RAD51C/TOP3A	22	54	1.04809e-07
hsa04218	Cellular senescence	CDK2/LIN9/CDK1/CDKN2A/RBL1/MYBL2/MRAS/E2F3/CDC25A/CHEK1/CCNE2/FOXM1/E2F1/CCNB2/MAPK12/CCNB1/ATR/NFATC1/SERPINE1/RRAS2/PIK3R3/CXCL8/CCNA2/LIN52/CCNE1/MRE11/NFATC3/RBBP4/PIK3CA/CALML4/PPP3R1/SIRT1/E2F5/CHEK2/ITPR3/CDK4/TGFB2/TRPM7	38	156	2.87585e-06
hsa03440	Homologous recombination	TOPBP1/BRIP1/BLM/BRCA1/RAD54L/BRCA2/RAD51/POLD3/BARD1/MRE11/PALB2/RAD51C/TOP3A/RAD52/RAD54B	15	41	0.000141105
hsa05222	Small cell lung cancer	CDK2/E2F3/CKS2/CCNE2/CKS1B/E2F1/FN1/SKP2/PTK2/APAF1/BAX/LAMA4/ITGB1/PIK3R3/COL4A1/CCNE1/PIK3CA/CHUK/COL4A2/TRAF5/LAMC1/CDK4/LAMC2/BIRC3	24	92	0.000162344
hsa04933	AGE-RAGE signaling pathway in diabetic complications	FN1/MAPK12/STAT1/BAX/VEGFC/NFATC1/SERPINE1/PIK3R3/CXCL8/COL4A1/NOX4/SELE/EDN1/PIK3CA/VCAM1/EGR1/COL4A2/VEGFA/PLCB1/CDK4/PRKCA/TGFB2/PRKCB/PLCB4/ICAM1	25	100	0.000201566
hsa05169	Epstein-Barr virus infection	CDK2/E2F3/CCNE2/NEDD4/EIF2AK2/E2F1/TBK1/MAPK12/STAT1/SKP2/TLR2/APAF1/BAX/PSMD2/PIK3R3/PSMD12/BCL2L11/CCNA2/CCNE1/OAS2/TNFAIP3/CASP8/PIK3CA/ISG15/CXCL10/CHUK/MAP3K7/TRAF5/SAP30/ENTPD1/CDK4/OAS3/IRF9/CD3G/LYN/TAP2/ICAM1/HLA-DOB/OAS1/TAP1	40	202	0.000202701
hsa04115	p53 signaling pathway	CDK2/CDK1/CDKN2A/SIAH1/RRM2/CHEK1/CCNE2/CCNB2/THBS1/CCNB1/ATR/APAF1/BAX/SERPINE1/CCNE1/CASP8/GORAB/CHEK2/CDK4/SIVA1	20	73	0.000310747
hsa05170	Human immunodeficiency virus 1 infection	CDK1/WEE1/CHEK1/CXCR4/CCNB2/TBK1/APOBEC3B/CDC25C/GNB4/MAPK12/TLR2/PTK2/CCNB1/ATR/TLR4/BAX/NFATC1/PIK3R3/GNG2/CUL4B/PAK2/CASP8/NFATC3/PIK3CA/CALML4/PPP3R1/CHUK/MAP3K7/TRAF5/ITPR3/AP1S2/CD3G/CFL2/TAP2/PRKCA/PRKCB/TNFRSF1B/LIMK1/BST2/TAP1	40	212	0.000538419
hsa05162	Measles	CDK2/CCNE2/EIF2AK2/TBK1/STAT1/TLR2/APAF1/TLR4/BAX/MX2/PIK3R3/CCNE1/OAS2/TNFAIP3/CASP8/PIK3CA/IFIH1/CHUK/MAP3K7/CBLB/MX1/CDK4/OAS3/IRF9/CD3G/HSPA6/HSPA1L/OAS1	28	139	0.0025943
hsa05417	Lipid and atherosclerosis	TBK1/MMP3/MAPK12/TLR2/PTK2/APAF1/TLR4/BAX/NFATC1/LY96/PIK3R3/CXCL8/MMP9/SELE/CASP8/NFATC3/PIK3CA/CALML4/PPP3R1/ROCK2/NCF2/VAV2/VCAM1/CHUK/MAP3K7/PLCB1/LYN/CD14/MMP1/PRKCA/HSPA6/PLCB4/ABCG1/POU2F1/ICAM1/HSPA1L/CXCL1/TNFSF10	38	215	0.0029966
hsa03430	Mismatch repair	EXO1/RFC3/RFC4/MSH6/PCNA/POLD3/MSH2/LIG1/RFC5	9	23	0.0029966
hsa03013	RNA transport	NUP133/NUP205/NUP62/NUP107/NUP155/NUP85/NDC1/THOC1/NUP160/GEMIN2/POP1/NUP153/NUP93/EIF2S2/TACC3/NUP37/FMR1/PAIP1/SENP2/NUP35/THOC6/UPF3B/TPR/DDX20/NCBP1/PABPC1L/CYFIP2/RPP40/ALYREF/RPP25/NUP210/THOC5/MAGOHB/PRMT5	34	186	0.0029966
hsa05161	Hepatitis B	CDK2/E2F3/CCNE2/E2F1/TBK1/PCNA/BIRC5/MAPK12/STAT1/TLR2/APAF1/TLR4/BAX/NFATC1/PIK3R3/CXCL8/MMP9/CCNA2/CCNE1/CASP8/NFATC3/PIK3CA/IFIH1/CHUK/MAP3K7/STAT4/EGR2/PRKCA/TGFB2/PRKCB	30	162	0.00527278
hsa05146	Amoebiasis	ACTN1/FN1/TLR2/PTK2/TLR4/LAMA4/PIK3R3/CXCL8/COL4A1/PIK3CA/COL4A2/PLCB1/ITGAM/LAMC1/CD14/PRKCA/TGFB2/LAMC2/PRKCB/PLCB4/CXCL1	21	102	0.00913784
hsa05202	Transcriptional misregulation in cancer	NSD2/MLF1/MMP3/PTK2/BAX/ETV5/HHEX/CXCL8/MMP9/CD86/CCNA2/PLAU/ETV1/ERG/CDK14/PBX3/SIX4/REL/ITGAM/MEF2C/CDKN2C/PML/FUT8/GZMB/CD14/MET/FLI1/DUSP6/BCL2A1/PAX5/BIRC3/HIST1H3G/PLAT	33	192	0.00973366
hsa05167	Kaposi sarcoma-associated herpesvirus infection	E2F3/EIF2AK2/E2F1/TBK1/GNB4/MAPK12/STAT1/TCF7L1/MICB/BAX/NFATC1/ANGPT2/CCR1/PIK3R3/CXCL8/GNG2/CD86/LEF1/CASP8/NFATC3/PIK3CA/CALML4/PPP3R1/CHUK/VEGFA/ITPR3/CDK4/IRF9/LYN/PIK3CG/ICAM1/CXCL1/CLEC2B	33	193	0.00991193
hsa03410	Base excision repair	POLE2/PARP2/MBD4/FEN1/PCNA/PARP1/POLD3/POLE/LIG1/APEX2	10	33	0.00991193
hsa04621	NOD-like receptor signaling pathway	AIM2/TBK1/RIPK2/MAPK12/STAT1/TLR4/GBP5/DHX33/NAIP/GBP1/CXCL8/OAS2/PANX1/TNFAIP3/CASP8/CARD8/CHUK/MAP3K7/TRAF5/PLCB1/ITPR3/OAS3/IRF9/ANTXR2/PLCB4/TRPM7/IFI16/SHARPIN/CXCL1/BIRC3/OAS1	31	181	0.0126416
hsa05164	Influenza A	EIF2AK2/TBK1/STAT1/APAF1/TLR4/BAX/KPNA1/MX2/PIK3R3/CXCL8/OAS2/RSAD2/CASP8/PIK3CA/IFIH1/CXCL10/CHUK/SOCS3/MX1/PML/CDK4/OAS3/IRF9/PRKCA/PRKCB/ICAM1/TNFSF10/HLA-DOB/OAS1	29	172	0.0205451
hsa04064	NF-kappa B signaling pathway	TNFSF13B/TLR4/PARP1/LY96/CXCL8/PLAU/TNFAIP3/VCAM1/CHUK/MAP3K7/CCL4/TRAF5/LYN/CD14/PRKCB/CCL19/BCL2A1/ICAM1/CXCL1/BIRC3	20	104	0.0205451
hsa04620	Toll-like receptor signaling pathway	TBK1/MAPK12/STAT1/TLR2/TLR4/LY96/SPP1/PIK3R3/CXCL8/CD86/TLR8/CASP8/CXCL11/PIK3CA/CXCL9/CXCL10/CHUK/MAP3K7/CCL4/CD14	20	104	0.0205451
hsa04668	TNF signaling pathway	MMP3/MAPK12/VEGFC/PIK3R3/MMP9/SELE/TNFAIP3/CASP8/EDN1/PIK3CA/CXCL10/VCAM1/CHUK/MAP3K7/SOCS3/TRAF5/TNFRSF1B/ICAM1/CXCL1/CCL20/BIRC3	21	112	0.0207372
hsa05205	Proteoglycans in cancer	MRAS/PLAUR/FN1/THBS1/MAPK12/TLR2/PTK2/TLR4/ITGB1/CBL/RRAS2/PIK3R3/SLC9A1/MMP9/HOXD10/PLAU/PIK3CA/WNT2/ROCK2/TWIST1/CTSL/VAV2/FZD6/VEGFA/GPC3/ITPR3/HCLS1/PPP1R12B/PRKCA/MET/TGFB2/SDC2/PRKCB	33	205	0.0207372
hsa04114	Oocyte meiosis	CDK2/CDK1/AURKA/FBXO5/BUB1/SMC1A/CCNE2/CCNB2/PKMYT1/CDC25C/MAPK12/CCNB1/CCNE1/MAD2L1/CALML4/PPP3R1/SGO1/YWHAH/CDC20/ITPR3/STAG3/PTTG1/SMC3	23	129	0.0245236
hsa04061	Viral protein interaction with cytokine and cytokine receptor	CXCR4/IL24/CCL8/CCR1/CXCL8/CXCL11/CCL18/CXCL9/CXCL10/TNFRSF10D/CCL4/CXCL13/CCL19/TNFRSF1B/IL10RA/CXCL1/TNFSF10/ACKR3/CCL20	19	100	0.0259296
hsa05166	Human T-cell leukemia virus 1 infection	CDK2/CDKN2A/E2F3/CHEK1/CCNE2/E2F1/CCNB2/BUB1B/ATR/BAX/NFATC1/PIK3R3/NRP1/TRRAP/CCNA2/CCNE1/ETS2/MAD2L1/NFATC3/PIK3CA/PPP3R1/CHUK/EGR1/CDC20/IL15RA/CHEK2/CDKN2C/PTTG1/CDK4/EGR2/CD3G/TGFB2/ICAM1/HLA-DOB	34	219	0.0293425
hsa04660	T cell receptor signaling pathway	MAPK12/NFATC1/PIK3R3/PAK2/NFATC3/PIK3CA/PPP3R1/VAV2/CHUK/MAP3K7/LCP2/CTLA4/CBLB/ICOS/CDK4/CD3G/ITK/PTPRC/FYN	19	104	0.0380087
hsa04062	Chemokine signaling pathway	CXCR4/CCL8/GNB4/STAT1/PTK2/CCR1/PIK3R3/CXCL8/GNG2/CXCL11/CCL18/PIK3CA/ROCK2/CXCL9/CXCL10/VAV2/CHUK/CCL4/PLCB1/CXCL13/LYN/CXCL16/ITK/PIK3CG/PRKCB/CCL19/GRK3/PLCB4/CXCL1/CCL20	30	192	0.0421397
hsa05135	Yersinia infection	TBK1/FN1/MAPK12/PTK2/TLR4/ITGB1/NFATC1/PIK3R3/CXCL8/FCGR2A/WIPF3/NFATC3/PIK3CA/ROCK2/ARHGEF7/VAV2/CHUK/MAP3K7/LCP2/FYB1/WIPF1/ARPC1B/LIMK1	23	137	0.0446495
hsa05144	Malaria	THBS1/TLR2/TLR4/CXCL8/SELE/VCAM1/COMP/MET/TGFB2/SDC2/ICAM1	11	50	0.0517372
hsa05134	Legionellosis	TLR2/APAF1/TLR4/NAIP/CXCL8/SEC22B/CASP8/ITGAM/CD14/HSPA6/HSPA1L/CXCL1	12	57	0.0517372
hsa05143	African trypanosomiasis	LAMA4/SELE/VCAM1/PLCB1/PRKCA/PRKCB/PLCB4/ICAM1/IDO1	9	37	0.0517372
hsa05160	Hepatitis C	CDK2/E2F3/EIF2AK2/E2F1/TBK1/STAT1/APAF1/BAX/MX2/PIK3R3/OAS2/RSAD2/CASP8/PIK3CA/CXCL10/CHUK/YWHAH/SOCS3/MX1/CDK4/OAS3/IRF9/IFIT1/CLDN1/OAS1	25	157	0.0557472
hsa04613	Neutrophil extracellular trap formation	HAT1/MAPK12/TLR2/TLR4/PIK3R3/FCGR2A/FCGR3B/FPR3/TLR8/PIK3CA/NCF2/HIST1H2AE/H2AFV/MAP3K7/PLCB1/ITGAM/C5/HIST1H2BH/PRKCA/PRKCB/HIST1H2BE/HIST1H4H/PLCB4/HIST1H2BC/H2BFS/HIST2H2AA3/HIST1H2AJ/HIST1H2BK/HIST1H3G	29	190	0.0557472
hsa05163	Human cytomegalovirus infection	CDKN2A/E2F3/CXCR4/E2F1/TBK1/GNB4/MAPK12/PTK2/BAX/NFATC1/CCR1/PIK3R3/CXCL8/GNG2/CASP8/NFATC3/PIK3CA/CALML4/PPP3R1/ROCK2/CHUK/CCL4/TRAF5/VEGFA/PLCB1/ITPR3/CDK4/TAP2/PRKCA/PRKCB/PLCB4/IL10RA/TAP1	33	225	0.0604349
hsa05145	Toxoplasmosis	MAPK12/STAT1/TLR2/TLR4/LAMA4/ITGB1/LY96/CASP8/CHUK/MAP3K7/LAMC1/TGFB2/LAMC2/PIK3CG/HSPA6/IL10RA/HSPA1L/HLA-DOB/BIRC3	19	112	0.0652367
hsa04666	Fc gamma R-mediated phagocytosis	ASAP1/MARCKSL1/PIK3R3/WASF1/FCGR2A/FCGR3B/PIK3CA/VAV2/SPHK1/CFL2/LYN/PRKCA/PRKCB/PLPP2/PTPRC/ARPC1B/LIMK1	17	97	0.0666359
hsa04371	Apelin signaling pathway	MRAS/TFAM/GNB4/SERPINE1/SPP1/RRAS2/SLC9A1/GNG2/PIK3R4/CALML4/SPHK1/RYR1/EGR1/PLCB1/MEF2C/ITPR3/ACTA2/PIK3CG/PLCB4/SLC8A1/LIPE/PLAT	22	137	0.0689411
hsa04670	Leukocyte transendothelial migration	CXCR4/ACTN1/MAPK12/PTK2/ITGB1/PIK3R3/MMP9/PIK3CA/ROCK2/NCF2/VAV2/VCAM1/ITGAM/RHOH/PRKCA/ITK/PRKCB/CLDN1/ICAM1	19	114	0.0726947
hsa03420	Nucleotide excision repair	RFC3/RFC4/POLE2/PCNA/MNAT1/POLD3/CUL4B/POLE/LIG1/RFC5	10	47	0.0726947
hsa05133	Pertussis	MAPK12/C1QC/TLR4/ITGB1/C1QB/LY96/CXCL8/CALML4/ITGAM/C5/CFL2/CD14/C1S/C1QA	14	76	0.0726947
hsa05171	Coronavirus disease - COVID-19	C3AR1/EIF2AK2/TBK1/MMP3/MAPK12/STAT1/C1QC/TLR2/TLR4/C1QB/MX2/PIK3R3/NRP1/CXCL8/FCGR2A/OAS2/TLR8/PIK3CA/ISG15/IFIH1/CXCL10/CHUK/MAP3K7/MX1/C5/OAS3/IRF9/MMP1/PRKCA/PRKCB/C1S/C1QA/OAS1	33	232	0.0747461
hsa05140	Leishmaniasis	MARCKSL1/MAPK12/STAT1/TLR2/TLR4/ITGB1/FCGR2A/FCGR3B/NCF2/MAP3K7/ITGAM/TGFB2/PRKCB/HLA-DOB	14	77	0.0747461
hsa05219	Bladder cancer	CDKN2A/E2F3/E2F1/THBS1/CXCL8/MMP9/VEGFA/CDK4/MMP1	9	41	0.0747461
hsa04120	Ubiquitin mediated proteolysis	TRIM37/PIAS2/SIAH1/BRCA1/NEDD4/UBE2C/FANCL/NEDD4L/SKP2/CBL/UBA2/CUL2/SAE1/CUL4B/SMURF2/UBE2S/CDC20/SOCS3/CBLB/WWP1/PML/BIRC3	22	140	0.0747461
hsa04610	Complement and coagulation cascades	PLAUR/C3AR1/C1QC/C1QB/SERPINE1/PLAU/VSIG4/ITGAM/C5/F2R/F5/C1S/C1QA/CFH/PLAT	15	85	0.0760188
hsa05323	Rheumatoid arthritis	TNFSF13B/MMP3/TLR2/TLR4/ATP6V1C1/CXCL8/CD86/CTSL/CTLA4/VEGFA/MMP1/TGFB2/ICAM1/CXCL1/HLA-DOB/CCL20	16	93	0.0767034
hsa04066	HIF-1 signaling pathway	LDHC/TLR4/PDK1/ANGPT2/SERPINE1/ENO3/CUL2/PIK3R3/ENO2/EDN1/PIK3CA/VEGFA/PRKCA/PRKCB/EGLN3/INSR/TFRC/HK3	18	109	0.0773526
hsa00240	Pyrimidine metabolism	TYMS/RRM2/DUT/TK1/CMPK2/CTPS1/UMPS/RRM1/DCK/ENTPD1/DTYMK	11	56	0.0773526
hsa05165	Human papillomavirus infection	CDK2/RBL1/CCNE2/EIF2AK2/E2F1/TBK1/PRKCI/FN1/THBS1/STAT1/TCF7L1/PTK2/ATR/BAX/LAMA4/ITGB1/MX2/SPP1/PIK3R3/ATP6V1C1/COL4A1/AXIN1/ITGA1/CCNA2/DVL3/CCNE1/CASP8/PIK3CA/WNT2/ISG15/CHUK/OASL/FZD6/COL4A2/COMP/VEGFA/PPP2R3C/MX1/LAMC1/CDK4/IRF9/HEY2/LAMC2/ITGB4	44	331	0.0773526
hsa04657	IL-17 signaling pathway	TBK1/MMP3/MAPK12/CXCL8/MMP9/TNFAIP3/CASP8/CXCL10/CHUK/MAP3K7/TRAF5/IL17RB/MMP1/MMP13/CXCL1/CCL20	16	94	0.0781042
hsa04145	Phagosome	THBS1/TLR2/TLR4/ITGB1/MSR1/MRC1/ATP6V1C1/FCGR2A/FCGR3B/SEC22B/NCF2/COLEC11/CTSL/TUBB2B/COMP/CTSS/ITGAM/CD14/TAP2/M6PR/TFRC/HLA-DOB/TAP1	23	152	0.0864434
hsa04210	Apoptosis	PARP2/BIRC5/APAF1/BAX/PARP1/PIK3R3/LMNB1/BCL2L11/CASP8/PIK3CA/CTSL/CHUK/CTSS/ITPR3/CSF2RB/GZMB/CTSZ/LMNB2/BCL2A1/TNFSF10/BIRC3	21	136	0.0866582
hsa05322	Systemic lupus erythematosus	ACTN1/C1QC/C1QB/CD86/FCGR2A/FCGR3B/HIST1H2AE/H2AFV/C5/HIST1H2BH/HIST1H2BE/HIST1H4H/C1S/HIST1H2BC/H2BFS/HIST2H2AA3/C1QA/HIST1H2AJ/HLA-DOB/HIST1H2BK/HIST1H3G	21	136	0.0866582
hsa04625	C-type lectin receptor signaling pathway	MRAS/MAPK12/STAT1/NFATC1/RRAS2/PIK3R3/CASP8/NFATC3/PIK3CA/CALML4/PPP3R1/CHUK/FCER1G/CBLB/ITPR3/EGR2/IRF9	17	104	0.087575
hsa05203	Viral carcinogenesis	CDK2/CDK1/CDKN2A/RBL1/CHEK1/CCNE2/EIF2AK2/ACTN1/SKP2/BAX/PIK3R3/CCNA2/CCNE1/CASP8/PIK3CA/YWHAH/CDC20/TRAF5/REL/CDK4/EGR2/IRF9/LYN/HIST1H2BH/HIST1H2BE/HIST1H4H/HIST1H2BC/H2BFS/HIST1H2BK	29	204	0.087575
hsa05215	Prostate cancer	CDK2/E2F3/CCNE2/E2F1/MMP3/TCF7L1/ETV5/PIK3R3/MMP9/CCNE1/PLAU/LEF1/ERG/PIK3CA/CHUK/PLAT	16	97	0.0925881
LN_DN
hsa04010	MAPK signaling pathway	JUN/NTF3/JUND/FOS/MYC/EREG/DUSP1/SRF/NR4A1/DUSP2/EFNA5/DUSP5/NTRK2/AREG/CACNA2D3/PDGFD	16	294	4.56131e-06
hsa05166	Human T-cell leukemia virus 1 infection	JUN/ZFP36/EGR2/FOS/EGR1/MYC/SRF/FOSL1/HLA-DQB1/CDKN1A	10	219	0.00482941
hsa04928	Parathyroid hormone synthesis, secretion and action	JUND/FOS/EGR1/HBEGF/NR4A2/PTHLH/CDKN1A	7	106	0.00482941
hsa04012	ErbB signaling pathway	JUN/MYC/EREG/HBEGF/AREG/CDKN1A	6	85	0.00699207
hsa05210	Colorectal cancer	JUN/FOS/MYC/EREG/AREG/CDKN1A	6	86	0.00699207
hsa04657	IL-17 signaling pathway	JUN/FOSB/JUND/FOS/CCL2/FOSL1	6	94	0.00946329
hsa05031	Amphetamine addiction	JUN/FOSB/FOS/ARC/MAOB	5	69	0.0144082
hsa04151	PI3K-Akt signaling pathway	NTF3/MYC/EREG/NR4A1/EFNA5/COL9A1/NTRK2/AREG/CDKN1A/PDGFD/GYS2	11	354	0.0161977
hsa04380	Osteoclast differentiation	JUN/FOSB/JUND/FOS/FOSL1/JUNB	6	128	0.0301435
hsa05163	Human cytomegalovirus infection	CCL4/PTGER4/MYC/CCL2/CXCR4/CXCL12/PTGER3/CDKN1A	8	225	0.0301435
hsa05323	Rheumatoid arthritis	JUN/FOS/CCL2/CXCL12/HLA-DQB1	5	93	0.0337206
hsa04350	TGF-beta signaling pathway	MYC/SMAD7/GREM1/BMP2/DCN	5	94	0.0337206
hsa04921	Oxytocin signaling pathway	JUN/FOS/RGS2/MYLK/CACNA2D3/CDKN1A	6	154	0.0557302
hsa04390	Hippo signaling pathway	MYC/SMAD7/SERPINE1/AREG/CTGF/BMP2	6	157	0.056836
hsa05161	Hepatitis B	JUN/EGR2/FOS/MYC/EGR3/CDKN1A	6	162	0.0617115
hsa04310	Wnt signaling pathway	JUN/MYC/FOSL1/DKK2/WIF1/SFRP1	6	166	0.0650214
hsa05219	Bladder cancer	MYC/HBEGF/CDKN1A	3	41	0.0754452
hsa04068	FoxO signaling pathway	KLF2/PLK2/PLK3/CDKN1A/IRS2	5	131	0.0912405
hsa04371	Apelin signaling pathway	KLF2/EGR1/SERPINE1/CTGF/MYLK	5	137	0.0951092
hsa05418	Fluid shear stress and atherosclerosis	JUN/KLF2/FOS/CCL2/DUSP1	5	139	0.0951092
hsa04672	Intestinal immune network for IgA production	CXCR4/CXCL12/HLA-DQB1	3	49	0.0951092
hsa05030	Cocaine addiction	JUN/FOSB/MAOB	3	49	0.0951092
HN_DN
hsa04933	AGE-RAGE signaling pathway in diabetic complications	CCND1/COL4A6/F3/IL1A/JUN/CCL2/SERPINE1/PIM1/THBD/IL1B/SELE/TGFBR1/EDN1	13	100	0.00282101
hsa00590	Arachidonic acid metabolism	PLA2G4F/PLA2G6/ALOX15B/CYP2J2/ALOX12/EPHX2/GPX3/ALOX12B/CYP2C9/PLA2G3	10	61	0.00282101
hsa05418	Fluid shear stress and atherosclerosis	GSTA4/IL1A/JUN/IL1R2/DUSP1/FOS/CCL2/KLF2/THBD/CALML3/IL1B/HMOX1/SELE/EDN1/CALML5	15	139	0.00348916
hsa04010	MAPK signaling pathway	PLA2G4F/EREG/GADD45G/IL1A/NTF3/AREG/JUN/JUND/MYC/DUSP1/DUSP5/NR4A1/CACNA2D3/EFNA5/FOS/NTRK2/GADD45B/FGFR2/IL1B/EPHA2/PDGFD/TGFBR1/EFNA3	23	294	0.0039318
hsa04726	Serotonergic synapse	PLA2G4F/HTR4/ALOX15B/CYP2J2/MAOB/ALOX12/SLC18A2/SLC6A4/ITPR2/DUSP1/ALOX12B/CYP2C9/CYP2C18	13	115	0.0039318
hsa05210	Colorectal cancer	CCND1/EREG/BAD/GADD45G/AREG/JUN/MYC/FOS/GADD45B/CDKN1A/TGFBR1	11	86	0.0039318
hsa04115	p53 signaling pathway	CCND1/GADD45G/CCND2/TP53I3/SERPINE1/GADD45B/CDKN1A/TP53AIP1/SERPINB5/PERP	10	73	0.0039318
hsa04380	Osteoclast differentiation	ACP5/IL1A/FOSB/JUN/JUND/FOSL1/FOS/BLNK/JUNB/IL1B/TGFBR1/TREM2/GAB2	13	128	0.00776077
hsa04068	FoxO signaling pathway	CCND1/GADD45G/BNIP3/CCND2/IRS1/PLK2/PLK3/KLF2/GADD45B/CDKN1A/TGFBR1/G6PC	12	131	0.0290436
hsa04151	PI3K-Akt signaling pathway	CCND1/EREG/GYS2/COL4A6/BAD/CSF3/PRLR/CCND2/IRS1/NTF3/AREG/MYC/NR4A1/EFNA5/NTRK2/COL9A1/FGFR2/CDKN1A/EPHA2/PDGFD/G6PC/EFNA3/OSM	23	354	0.0290436
hsa05031	Amphetamine addiction	MAOB/SLC18A2/FOSB/JUN/FOS/ARC/CALML3/CALML5	8	69	0.0367507
hsa00591	Linoleic acid metabolism	PLA2G4F/PLA2G6/CYP2J2/CYP2C9/PLA2G3	5	29	0.0432954
hsa03320	PPAR signaling pathway	ACOX2/SLC27A6/ME1/PPARD/ACOX3/HMGCS1/ACSL1/CD36	8	76	0.0493197
hsa05220	Chronic myeloid leukemia	CCND1/BAD/GADD45G/MYC/GADD45B/CDKN1A/TGFBR1/GAB2	8	76	0.0493197
hsa05323	Rheumatoid arthritis	ATP6V1C2/ACP5/IL1A/CXCL12/JUN/FOS/CCL2/IL18/IL1B	9	93	0.0493197
hsa04657	IL-17 signaling pathway	IL17C/CSF3/FOSB/JUN/JUND/FOSL1/FOS/CCL2/IL1B	9	94	0.0493197
hsa04060	Cytokine-cytokine receptor interaction	IL17C/IL36RN/IL1A/CSF3/PRLR/CXCL12/CXCR2/CCL4/IL1R2/CCL2/IL18/IL36A/IL1RN/CXCL14/IL1B/BMP2/TGFBR1/IL22RA1/OSM	19	295	0.0493197
hsa04750	Inflammatory mediator regulation of TRP channels	PLA2G4F/PLA2G6/CYP2J2/ALOX12/ITPR2/PTGER4/CALML3/IL1B/CALML5	9	98	0.0595164
hsa04218	Cellular senescence	CCND1/GADD45G/IL1A/CCND2/MYC/ITPR2/SERPINE1/GADD45B/CALML3/CDKN1A/TGFBR1/CALML5	12	156	0.0604859
hsa04915	Estrogen signaling pathway	ESR1/PGR/HBEGF/JUN/ITPR2/FOS/KRT14/KRT16/CALML3/CALML5/KRT36	11	138	0.0604859
hsa05144	Malaria	CSF3/CCL2/IL18/IL1B/SELE/CD36	6	50	0.0604859
hsa04012	ErbB signaling pathway	EREG/BAD/BTC/HBEGF/AREG/JUN/MYC/CDKN1A	8	85	0.0670475
hsa05216	Thyroid cancer	CCND1/GADD45G/MYC/GADD45B/CDKN1A	5	37	0.0670475
hsa04924	Renin secretion	EDN3/ITPR2/PTGER4/CALML3/AQP1/EDN1/CALML5	7	69	0.0681494
hsa00592	alpha-Linolenic acid metabolism	PLA2G4F/PLA2G6/PLA2G3/ACOX3	4	25	0.0761434
hsa04014	Ras signaling pathway	PLA2G4F/PLA2G6/BAD/NTF3/EFNA5/NTRK2/PLA2G3/FGFR2/CALML3/EPHA2/RASAL2/PDGFD/EFNA3/CALML5/GAB2	15	232	0.0801639
hsa05417	Lipid and atherosclerosis	CYP2J2/BAD/JUN/FOS/CCL2/IL18/LDLR/CYP2C9/CALML3/IL1B/SELE/ERO1A/CALML5/CD36	14	215	0.092501
hsa05213	Endometrial cancer	CCND1/BAD/GADD45G/MYC/GADD45B/CDKN1A	6	58	0.0928179
hsa04270	Vascular smooth muscle contraction	PLA2G4F/PLA2G6/EDN3/ITPR2/ADM/PLA2G3/CALML3/EDN1/CALML5/MYLK	10	133	0.0928179
hsa04921	Oxytocin signaling pathway	PLA2G4F/CCND1/JUN/ITPR2/CACNA2D3/FOS/CALML3/CDKN1A/RGS2/CALML5/MYLK	11	154	0.0928179
CN_DN
hsa00590	Arachidonic acid metabolism	PLA2G4F/EPHX2/ALOX15B/ALOX12/PLA2G6/CYP2J2/GPX3/AKR1C3/ALOX12B/PLA2G3/CYP2C9/CBR3/PLA2G4A/CYP4F3/GPX2/CBR1/PTGDS	17	61	2.40134e-05
hsa00980	Metabolism of xenobiotics by cytochrome P450	CYP3A5/CYP3A4/UGT2B28/GSTA4/ALDH3B2/GSTP1/CYP2C9/CBR3/UGT2B17/AKR1C1/CYP2A13/GSTO2/CBR1/ADH6	14	78	0.0229936
hsa05204	Chemical carcinogenesis	CYP3A5/CYP3A4/UGT2B28/GSTA4/CYP2C18/GSTP1/CYP2C9/UGT2B17/AKR1C2/CYP2A13/GSTO2/CBR1/CYP3A7-CYP3A51P	13	69	0.0229936
hsa00982	Drug metabolism - cytochrome P450	CYP3A5/CYP3A4/FMO2/UGT2B28/GSTA4/ALDH3B2/GSTP1/CYP2C9/MAOB/UGT2B17/MAOA/GSTO2/ADH6	13	72	0.026686
hsa04915	Estrogen signaling pathway	ESR1/ITPR2/KRT13/KRT32/PIK3R2/KRT15/PGR/TFF1/KRT10/TGFA/PIK3R1/KRT24/CALML3/MAP2K2/SHC3/KRT23/HBEGF/FOS/KRT36	19	138	0.0313007
hsa04360	Axon guidance	EPHA1/MYL5/RHOD/BMP7/WNT4/PIK3R2/SLIT3/NGEF/EPHB6/ABLIM2/EPHA2/RGMA/PIK3R1/ABLIM3/BOC/SEMA5A/EFNA5/SLIT2/PARD6B/WNT5A/EFNB2/PTCH1/WNT5B	23	182	0.0313007
hsa00830	Retinol metabolism	CYP3A5/CYP3A4/RDH12/UGT2B28/RDH16/CYP2C18/CYP2C9/UGT2B17/DHRS9/SDR16C5/CYP3A7-CYP3A51P/ADH6	12	68	0.0313007
hsa00330	Arginine and proline metabolism	SMOX/ALDH2/MAOB/MAOA/ARG2/ALDH4A1/AOC1/GATM/ARG1/ODC1	10	51	0.0316307
hsa00140	Steroid hormone biosynthesis	SULT2B1/CYP3A5/CYP3A4/UGT2B28/HSD17B8/COMT/AKR1C3/UGT2B17/AKR1C2/AKR1C1/CYP3A7-CYP3A51P	11	61	0.033037
hsa00591	Linoleic acid metabolism	PLA2G4F/CYP3A4/PLA2G6/CYP2J2/PLA2G3/CYP2C9/PLA2G4A	7	29	0.0397676
hsa00340	Histidine metabolism	ALDH3B2/ALDH2/MAOB/MAOA/HAL/AOC1	6	22	0.0397676
hsa04726	Serotonergic synapse	PLA2G4F/HTR4/ALOX15B/ALOX12/ITPR2/CYP4X1/CYP2C18/CYP2J2/ALOX12B/CYP2C9/PLA2G4A/MAOB/MAOA/GNG11/SLC18A2/DUSP1	16	115	0.0397676
hsa05215	Prostate cancer	AR/IL1R2/FGFR2/BAD/PIK3R2/CCND1/PDGFD/GSTP1/TMPRSS2/TGFA/PIK3R1/MAP2K2/PDGFC/PDGFRA	14	97	0.0491251
hsa04750	Inflammatory mediator regulation of TRP channels	PLA2G4F/P2RY2/ALOX12/BDKRB2/PLA2G6/ITPR2/PIK3R2/CYP2J2/MAPK10/PLA2G4A/PIK3R1/CALML3/BDKRB1/PTGER4	14	98	0.0502911
hsa00592	alpha-Linolenic acid metabolism	PLA2G4F/PLA2G6/ACAA1/PLA2G3/PLA2G4A/ACOX3	6	25	0.0617499
hsa04146	Peroxisome	ACOX2/PEX11G/EPHX2/DDO/DECR2/MVK/ACAA1/CROT/ACOX3/ACOT8/CRAT/ACSL1	12	82	0.0710009
hsa04657	IL-17 signaling pathway	LCN2/IL17C/MAPK10/S100A9/IKBKE/MUC5B/CSF3/S100A7/MUC5AC/S100A8/CCL2/FOS/FOSB	13	94	0.0770466
hsa05214	Glioma	PIK3R2/CCND1/TGFA/PIK3R1/CALML3/MAP2K2/CAMK1D/SHC3/GADD45G/GADD45B/PDGFRA	11	75	0.0882453
hsa05210	Colorectal cancer	BAD/PIK3R2/CCND1/EREG/MAPK10/TGFA/PIK3R1/MAP2K2/AREG/GADD45G/FOS/GADD45B	12	86	0.0882453
hsa03320	PPAR signaling pathway	ACOX2/SLC27A6/ACAA1/SLC27A1/SLC27A4/HMGCS1/ACOX3/ANGPTL4/ME1/ACSL1/CD36	11	76	0.0882925
hsa04150	mTOR signaling pathway	CASTOR1/WNT4/ATP6V1C2/FZD10/DEPTOR/PIK3R2/RPS6KA6/CAB39L/WDR24/RRAGD/PIK3R1/MAP2K2/MLST8/LPIN1/FZD1/IRS1/WNT5A/WNT5B	18	155	0.0890526
hsa05225	Hepatocellular carcinoma	WNT4/BAD/GSTA4/FZD10/PIK3R2/CCND1/GSTP1/SMARCD3/TGFA/PIK3R1/MAP2K2/SHC3/GSTO2/GADD45G/FZD1/WNT5A/HMOX1/WNT5B/GADD45B	19	168	0.0890851
hsa00480	Glutathione metabolism	GGT6/GSTA4/GPX3/ANPEP/GSTP1/OPLAH/GPX2/GSTO2/ODC1	9	57	0.0890851
hsa04014	Ras signaling pathway	PLA2G4F/PLA2G6/RASAL1/FGFR2/BAD/PIK3R2/MAPK10/PDGFD/EPHA2/PLA2G3/PLA2G4A/FGFR3/TGFA/PIK3R1/TIAM1/CALML3/MAP2K2/SHC3/EFNA5/NTF3/GNG11/GAB2/PDGFC/PDGFRA	24	232	0.0943842
hsa01521	EGFR tyrosine kinase inhibitor resistance	FGFR2/BAD/PIK3R2/PDGFD/FGFR3/TGFA/PIK3R1/MAP2K2/SHC3/PDGFC/PDGFRA	11	79	0.0943842
LN_DEG
hsa04010	MAPK signaling pathway	MECOM/IL1R1/JUN/NTF3/JUND/FOS/MYC/EREG/DUSP1/SRF/NR4A1/DUSP2/EFNA5/DUSP5/NTRK2/AREG/CACNA2D3/PDGFD	18	294	0.00087761
hsa05166	Human T-cell leukemia virus 1 infection	MSX1/IL1R1/MMP7/JUN/ZFP36/EGR2/FOS/EGR1/MYC/SRF/FOSL1/HLA-DQB1/CDKN1A	13	219	0.0141524
hsa05323	Rheumatoid arthritis	TNFSF11/CCL20/ATP6V0A4/JUN/FOS/CCL2/CXCL12/HLA-DQB1	8	93	0.016593
hsa04928	Parathyroid hormone synthesis, secretion and action	TNFSF11/JUND/FOS/EGR1/HBEGF/NR4A2/PTHLH/CDKN1A	8	106	0.030364
hsa04657	IL-17 signaling pathway	CCL20/JUN/FOSB/JUND/FOS/CCL2/FOSL1	7	94	0.0582379
hsa04380	Osteoclast differentiation	TNFSF11/IL1R1/JUN/FOSB/JUND/FOS/FOSL1/JUNB	8	128	0.0692057
HN_DEG
hsa04110	Cell cycle	MCM6/MCM4/CDC7/CDKN2A/CDC25A/DBF4/CDK1/TTK/CCNB2/CHEK1/CDC6/CCNE2/MCM2/RBL1/CDC25C/CDC45/PCNA/CCNB1/ORC6/CCNA2/SMC1A/MCM5/CDK2/BUB1B/PKMYT1/ORC5/BUB1/E2F1/PTTG1/CDC20/CDKN2C/MCM3/STAG1/CCNE1/E2F2/MCM7/MAD2L1/PRKDC/CDK4/CDC25B/ESPL1/CHEK2/CDC14B/CCND1/GADD45G/CCND2/MYC/GADD45B/WEE1/CDKN1A	50	124	1.08684e-18
hsa03030	DNA replication	MCM6/MCM4/POLE2/RFC3/PRIM2/PRIM1/FEN1/MCM2/POLA1/PCNA/RNASEH2A/DNA2/RFC4/MCM5/MCM3/RPA3/LIG1/MCM7/RPA2/POLE/POLE4/RNASEH2B/POLA2/RFC5/POLD3	25	36	1.87579e-16
hsa04115	p53 signaling pathway	CDKN2A/CDK1/CCNB2/CHEK1/CCNE2/RRM2/CCNB1/CDK2/CCNE1/BID/BAX/CDK4/CHEK2/STEAP3/IGFBP3/CCND1/GADD45G/CCND2/TP53I3/SERPINE1/GADD45B/CDKN1A/TP53AIP1/SERPINB5/PERP	25	73	1.83218e-07
hsa04218	Cellular senescence	CDKN2A/CDC25A/CDK1/CCNB2/CHEK1/MYBL2/LIN9/CCNE2/RBL1/CCNB1/CCNA2/CDK2/E2F1/FOXM1/MRE11/CCNE1/E2F2/PIK3R3/MRAS/CDK4/CXCL8/CHEK2/IGFBP3/CALML4/CACNA1D/MAP2K6/CCND1/GADD45G/IL1A/CCND2/MYC/ITPR2/SERPINE1/GADD45B/CALML3/CDKN1A/TGFBR1/CALML5	38	156	6.45237e-07
hsa03460	Fanconi anemia pathway	RMI2/FANCI/BRIP1/RAD51/BLM/RMI1/FANCC/FANCD2/USP1/BRCA1/FANCG/FANCA/FANCE/UBE2T/BRCA2/RPA3/RAD51C/RPA2/FANCB/TOP3A	20	54	9.8251e-07
hsa03440	Homologous recombination	BRIP1/TOPBP1/RAD51/BLM/BRCA1/RAD54L/BARD1/MRE11/BRCA2/RPA3/RAD51C/RPA2/TOP3A/RAD54B/POLD3	15	41	5.88299e-05
hsa03430	Mismatch repair	RFC3/EXO1/PCNA/RFC4/MSH6/RPA3/LIG1/RPA2/MSH2/RFC5/POLD3	11	23	5.88299e-05
hsa04933	AGE-RAGE signaling pathway in diabetic complications	PIK3R3/BAX/CDK4/CXCL8/PLCE1/VEGFC/COL4A1/VCAM1/COL4A2/CCND1/COL4A6/F3/IL1A/JUN/CCL2/SERPINE1/PIM1/THBD/IL1B/SELE/TGFBR1/EDN1	22	100	0.00228604
hsa05202	Transcriptional misregulation in cancer	MLF1/NSD2/CCNA2/CDKN2C/CD14/CD86/BAX/MMP9/PBX3/ETV5/ETV7/CXCL8/SIX1/PLAT/FUS/IGFBP3/PROM1/MET/HMGA2/ERG/BIRC3/WT1/PDGFA/PTCRA/GADD45G/CCND2/IL1R2/MYC/NR4A3/BCL11B/GADD45B/CDKN1A/BMP2K/JUP	34	192	0.00288189
hsa05418	Fluid shear stress and atherosclerosis	PIK3R3/MMP9/NCF2/PLAT/SDC4/CALML4/ASS1/CTSL/IL1R1/MAP2K6/VCAM1/PDGFA/GSTA4/IL1A/JUN/IL1R2/DUSP1/FOS/CCL2/KLF2/THBD/CALML3/IL1B/HMOX1/SELE/EDN1/CALML5	27	139	0.00288189
hsa05166	Human T-cell leukemia virus 1 infection	CDKN2A/CCNB2/CHEK1/CCNE2/CCNA2/CDK2/BUB1B/E2F1/PTTG1/CDC20/CDKN2C/CCNE1/E2F2/RANBP1/PIK3R3/MAD2L1/BAX/CDK4/CREB3L4/ESPL1/CHEK2/IL1R1/HLA-DMA/MSX1/MMP7/CCND1/CCND2/ZFP36/JUN/IL1R2/EGR2/KAT2B/MYC/FOSL1/FOS/CDKN1A/TGFBR1	37	219	0.00321258
hsa04668	TNF signaling pathway	PIK3R3/MMP9/RPS6KA5/CREB3L4/CXCL1/CCL20/CXCL6/MAP2K6/IRF1/VEGFC/BIRC3/CXCL5/VCAM1/FADD/CXCL3/JUN/FOS/CCL2/NOD2/JUNB/IL1B/SELE/EDN1	23	112	0.00321258
hsa04610	Complement and coagulation cascades	C3AR1/C5/PLAUR/C1QB/CFI/PLAT/CFB/CFH/C3/SERPING1/C4BPA/SERPINA1/FGB/F3/CFD/MASP1/SERPINE1/SERPINB2/THBD	19	85	0.00327684
hsa05222	Small cell lung cancer	CKS2/CCNE2/CKS1B/CDK2/E2F1/CCNE1/E2F2/PIK3R3/BAX/CDK4/RARB/BIRC3/COL4A1/COL4A2/CCND1/COL4A6/GADD45G/MYC/GADD45B/CDKN1A	20	92	0.00327684
hsa05219	Bladder cancer	CDKN2A/E2F1/E2F2/MMP9/RPS6KA5/CDK4/CXCL8/DAPK1/CCND1/HBEGF/MYC/CDKN1A	12	41	0.00334435
hsa05323	Rheumatoid arthritis	CD86/CXCL8/CXCL1/CTSL/HLA-DMA/TLR2/CCL20/CXCL6/CXCL5/TCIRG1/CXCL3/ATP6V1C2/ACP5/IL1A/CXCL12/JUN/FOS/CCL2/IL18/IL1B	20	93	0.00334809
hsa04657	IL-17 signaling pathway	MMP9/IL17RB/CXCL8/CXCL1/MUC5B/CCL20/CXCL6/CXCL5/MUC5AC/FADD/CXCL3/IL17C/CSF3/FOSB/JUN/JUND/FOSL1/FOS/CCL2/IL1B	20	94	0.00366901
hsa00590	Arachidonic acid metabolism	CYP4F2/PTGES/ALOX5/AKR1C3/GPX1/PLA2G4F/PLA2G6/ALOX15B/CYP2J2/ALOX12/EPHX2/GPX3/ALOX12B/CYP2C9/PLA2G3	15	61	0.00395643
hsa05133	Pertussis	CD14/C5/C1QB/CXCL8/CALML4/C3/CXCL6/IRF1/SERPING1/C4BPA/CXCL5/IL1A/JUN/FOS/CALML3/IL1B/CALML5	17	76	0.00484165
hsa05215	Prostate cancer	CCNE2/CDK2/E2F1/CCNE1/E2F2/PIK3R3/MMP9/ETV5/CREB3L4/PLAT/ERG/PDGFRA/PDGFA/CCND1/BAD/AR/IL1R2/FGFR2/CDKN1A/PDGFD	20	97	0.00484165
hsa03410	Base excision repair	POLE2/FEN1/PARP2/PCNA/PARP1/LIG1/POLE/POLE4/POLD3/APEX2	10	33	0.00597634
hsa05218	Melanoma	CDKN2A/E2F1/E2F2/PIK3R3/BAX/CDK4/MET/PDGFRA/PDGFA/FGF9/CCND1/BAD/GADD45G/GADD45B/CDKN1A/PDGFD	16	72	0.00700423
hsa04114	Oocyte meiosis	CDK1/AURKA/CCNB2/CCNE2/CDC25C/CCNB1/SMC1A/FBXO5/CDK2/PKMYT1/BUB1/PTTG1/CDC20/CCNE1/MAD2L1/ESPL1/CALML4/RPS6KA1/AR/PGR/ITPR2/CALML3/CALML5	23	129	0.0137738
hsa05210	Colorectal cancer	BIRC5/MSH6/BCL2L11/PIK3R3/BAX/MSH2/CCND1/EREG/BAD/GADD45G/AREG/JUN/MYC/FOS/GADD45B/CDKN1A/TGFBR1	17	86	0.0177158
hsa04010	MAPK signaling pathway	STMN1/MAP4K1/CD14/MRAS/RPS6KA5/CDC25B/MECOM/IL1R1/MET/CACNA1D/MAP2K6/VEGFC/ERBB4/PDGFRA/RPS6KA1/NF1/PDGFA/FGF9/EFNA1/PLA2G4F/EREG/GADD45G/IL1A/NTF3/AREG/JUN/JUND/MYC/DUSP1/DUSP5/NR4A1/CACNA2D3/EFNA5/FOS/NTRK2/GADD45B/FGFR2/IL1B/EPHA2/PDGFD/TGFBR1/EFNA3	42	294	0.0208237
hsa05214	Glioma	CDKN2A/E2F1/E2F2/PIK3R3/BAX/CDK4/CALML4/PDGFRA/PDGFA/CCND1/GADD45G/GADD45B/CALML3/CDKN1A/CALML5	15	75	0.0258581
hsa03420	Nucleotide excision repair	POLE2/RFC3/PCNA/RFC4/RPA3/LIG1/RPA2/POLE/POLE4/RFC5/POLD3	11	47	0.0258581
hsa05220	Chronic myeloid leukemia	CDKN2A/E2F1/E2F2/PIK3R3/BAX/CDK4/MECOM/CCND1/BAD/GADD45G/MYC/GADD45B/CDKN1A/TGFBR1/GAB2	15	76	0.0283511
hsa05169	Epstein-Barr virus infection	CCNE2/CCNA2/CDK2/E2F1/CCNE1/BCL2L11/E2F2/BID/PIK3R3/BAX/CDK4/SAP30/OAS3/HLA-DMA/RUNX3/TLR2/PDIA3/EIF2AK2/MAP2K6/OAS2/FADD/LYN/CCND1/GADD45G/CCND2/JUN/MYC/BLNK/GADD45B/CDKN1A	30	202	0.0424583
hsa04151	PI3K-Akt signaling pathway	CCNE2/BRCA1/CDK2/GNB4/CCNE1/BCL2L11/PIK3R3/CDK4/CREB3L4/SPP1/MYB/DDIT4/TLR2/MET/RELN/VEGFC/ERBB4/COL4A1/PDGFRA/COL4A2/ITGB4/PDGFA/FGF9/EFNA1/CCND1/EREG/GYS2/COL4A6/BAD/CSF3/PRLR/CCND2/IRS1/NTF3/AREG/MYC/NR4A1/EFNA5/NTRK2/COL9A1/FGFR2/CDKN1A/EPHA2/PDGFD/G6PC/EFNA3/OSM	47	354	0.0424583
hsa01524	Platinum drug resistance	CDKN2A/TOP2A/BRCA1/BIRC5/MSH6/BID/PIK3R3/BAX/MSH2/BIRC3/FADD/BAD/GSTA4/CDKN1A	14	73	0.044102
hsa05150	Staphylococcus aureus infection	C3AR1/C5/C1QB/KRT19/CFI/CFB/CFH/HLA-DMA/C3/KRT18/KRT24/CFD/MASP1/DSG1/KRT14/KRT16/KRT36	17	96	0.044102
hsa05161	Hepatitis B	CCNE2/PCNA/CCNA2/BIRC5/CDK2/E2F1/CCNE1/E2F2/BID/PIK3R3/BAX/MMP9/CREB3L4/CXCL8/TLR2/MAP2K6/FADD/BAD/JUN/EGR3/EGR2/MYC/FOS/CDKN1A/TGFBR1	25	162	0.0458018
hsa05160	Hepatitis C	CDK2/E2F1/E2F2/BID/PIK3R3/BAX/CLDN1/CDK4/MX2/OAS3/CLDN10/EIF2AK2/OAS2/FADD/CLDN3/CLDN7/CCND1/BAD/CLDN17/MYC/LDLR/CDKN1A/CLDN4/CLDN8	24	157	0.0580576
hsa05212	Pancreatic cancer	CDKN2A/RAD51/E2F1/BRCA2/E2F2/PIK3R3/BAX/CDK4/CCND1/BAD/GADD45G/GADD45B/CDKN1A/TGFBR1	14	76	0.0580576
hsa05167	Kaposi sarcoma-associated herpesvirus infection	GNB4/E2F1/CLEC2B/E2F2/BID/MICB/PIK3R3/CD86/BAX/CDK4/CXCL8/CXCL1/CALML4/EIF2AK2/C3/MAP2K6/FADD/LYN/CXCL3/CCND1/ZFP36/JUN/MYC/ITPR2/FOS/CALML3/CDKN1A/CALML5	28	193	0.0620405
hsa05203	Viral carcinogenesis	CDKN2A/CDK1/CHEK1/CCNE2/RBL1/CCNA2/CDK2/CDC20/CCNE1/RANBP1/PIK3R3/BAX/HIST1H2BE/CDK4/CREB3L4/H2BFS/HIST1H2BH/HIST1H2BC/EIF2AK2/C3/LYN/CCND1/BAD/CCND2/JUN/EGR3/EGR2/KAT2B/CDKN1A	29	204	0.0701507
hsa05417	Lipid and atherosclerosis	BID/CD14/PIK3R3/BAX/MMP9/NCF2/CXCL8/CXCL1/CALML4/TLR2/XBP1/MAP2K6/VCAM1/NCF4/LYN/CXCL3/CYP2J2/BAD/JUN/FOS/CCL2/IL18/LDLR/CYP2C9/CALML3/IL1B/SELE/ERO1A/CALML5/CD36	30	215	0.0783433
hsa05223	Non-small cell lung cancer	CDKN2A/E2F1/E2F2/PIK3R3/BAX/CDK4/MET/RARB/CCND1/BAD/GADD45G/GADD45B/CDKN1A	13	72	0.0800145
hsa05144	Malaria	CXCL8/TLR2/MET/VCAM1/CSF3/CCL2/IL18/IL1B/SELE/CD36	10	50	0.0834637
hsa05224	Breast cancer	BRCA1/E2F1/BRCA2/E2F2/PIK3R3/BAX/CDK4/WNT2B/FRAT2/HEY1/FZD6/FGF9/CCND1/GADD45G/DLL1/ESR1/PGR/JUN/MYC/FOS/GADD45B/CDKN1A	22	147	0.0834637
hsa05206	MicroRNAs in cancer	CDKN2A/CDC25A/KIF23/STMN1/CCNE2/CDC25C/EZH2/CDCA5/BRCA1/E2F1/DNMT1/CCNE1/GLS2/BCL2L11/E2F2/PIK3R3/MMP9/RPS6KA5/CDC25B/DDIT4/SOX4/MET/ABCB1/HMGA2/CYP24A1/TPM1/CYP1B1/PDGFRA/PDGFA/EFNA1/CCND1/CCND2/IRS1/MYC/EFNA5/PIM1/CDKN1A/HMOX1/EFNA3/SERPINB5	40	310	0.0867614
hsa01522	Endocrine resistance	CDKN2A/E2F1/CDKN2C/E2F2/PIK3R3/BAX/MMP9/CDK4/CCND1/BAD/DLL1/ESR1/HBEGF/JUN/FOS/CDKN1A	16	98	0.0867614
hsa04750	Inflammatory mediator regulation of TRP channels	PIK3R3/CALML4/IL1R1/HRH1/PTGER2/MAP2K6/HTR2B/PLA2G4F/PLA2G6/CYP2J2/ALOX12/ITPR2/PTGER4/CALML3/IL1B/CALML5	16	98	0.0867614
hsa05226	Gastric cancer	CCNE2/CDK2/E2F1/CCNE1/E2F2/PIK3R3/BAX/WNT2B/FRAT2/FZD6/MET/ABCB1/RARB/FGF9/CCND1/GADD45G/MYC/GADD45B/FGFR2/CDKN1A/TGFBR1/JUP	22	149	0.0867614
hsa04726	Serotonergic synapse	GNB4/ALOX5/CACNA1D/HTR2B/KCNJ6/PLA2G4F/HTR4/ALOX15B/CYP2J2/MAOB/ALOX12/SLC18A2/SLC6A4/ITPR2/DUSP1/ALOX12B/CYP2C9/CYP2C18	18	115	0.0867614
hsa04061	Viral protein interaction with cytokine and cytokine receptor	CXCL8/CXCL1/CXCL9/CCL20/CXCL6/ACKR3/CXCL5/CXCL3/CCR7/CXCL12/CXCR2/CCL4/CCL2/IL18/CXCL14/IL22RA1	16	100	0.0960145
hsa04914	Progesterone-mediated oocyte maturation	CDC25A/CDK1/AURKA/CCNB2/CDC25C/CCNB1/CCNA2/CDK2/PKMYT1/BUB1/KIF22/PIK3R3/MAD2L1/CDC25B/RPS6KA1/PGR	16	100	0.0960145
CN_DEG
hsa04110	Cell cycle	DBF4/CDK2/CDC7/MCM4/MCM6/CDK1/CDKN2A/RBL1/BUB1/SMC1A/MCM2/WEE1/E2F3/CDC25A/MCM3/TTK/CHEK1/CDC6/CDC45/CCNE2/E2F1/CCNB2/ORC6/PCNA/BUB1B/PKMYT1/CDC25C/RAD21/SKP2/TFDP2/CCNB1/CDC25B/ATR/STAG1/PRKDC/ORC5/CCNA2/CCNE1/MCM7/MAD2L1/MCM5/TFDP1/YWHAH/E2F5/CDC20/CHEK2/CDKN2C/PTTG1/CDK4/TGFB2/SMC3/ORC3/CCND1/MAD1L1/GADD45G/CCND2/GADD45B	57	124	3.5649e-13
hsa03030	DNA replication	DNA2/RFC3/MCM4/RFC4/POLE2/MCM6/PRIM2/MCM2/POLA1/MCM3/FEN1/PRIM1/PCNA/POLD3/RNASEH2A/POLE/MCM7/MCM5/LIG1/RFC5	20	36	5.84228e-06
hsa04115	p53 signaling pathway	CDK2/CDK1/CDKN2A/SIAH1/RRM2/CHEK1/CCNE2/CCNB2/THBS1/CCNB1/ATR/APAF1/BAX/SERPINE1/CCNE1/CASP8/GORAB/CHEK2/CDK4/SIVA1/TP53I3/CCND1/TP53AIP1/CD82/GADD45G/CCND2/FAS/PERP/GADD45B	29	73	4.35536e-05
hsa04218	Cellular senescence	CDK2/LIN9/CDK1/CDKN2A/RBL1/MYBL2/MRAS/E2F3/CDC25A/CHEK1/CCNE2/FOXM1/E2F1/CCNB2/MAPK12/CCNB1/ATR/NFATC1/SERPINE1/RRAS2/PIK3R3/CXCL8/CCNA2/LIN52/CCNE1/MRE11/NFATC3/RBBP4/PIK3CA/CALML4/PPP3R1/SIRT1/E2F5/CHEK2/ITPR3/CDK4/TGFB2/TRPM7/ITPR2/PIK3R2/CCND1/HIPK2/PIK3R1/CALML3/MAP2K2/GADD45G/CCND2/BTRC/GADD45B	49	156	4.35536e-05
hsa03460	Fanconi anemia pathway	RMI2/BRIP1/FANCI/BLM/RMI1/USP1/FANCC/BRCA1/FANCA/FANCL/BRCA2/RAD51/ATR/FANCD2/FANCG/FANCM/FANCE/FANCB/UBE2T/PALB2/RAD51C/TOP3A	22	54	0.000463031
hsa05146	Amoebiasis	ACTN1/FN1/TLR2/PTK2/TLR4/LAMA4/PIK3R3/CXCL8/COL4A1/PIK3CA/COL4A2/PLCB1/ITGAM/LAMC1/CD14/PRKCA/TGFB2/LAMC2/PRKCB/PLCB4/CXCL1/IL1R2/RAB7B/PIK3R2/SERPINB3/SERPINB13/SERPINB4/GNAL/GNA15/PIK3R1/ARG2/LAMA2/ARG1	33	102	0.000954033
hsa05222	Small cell lung cancer	CDK2/E2F3/CKS2/CCNE2/CKS1B/E2F1/FN1/SKP2/PTK2/APAF1/BAX/LAMA4/ITGB1/PIK3R3/COL4A1/CCNE1/PIK3CA/CHUK/COL4A2/TRAF5/LAMC1/CDK4/LAMC2/BIRC3/PIK3R2/CCND1/PIK3R1/GADD45G/LAMA2/GADD45B	30	92	0.00160994
hsa04933	AGE-RAGE signaling pathway in diabetic complications	FN1/MAPK12/STAT1/BAX/VEGFC/NFATC1/SERPINE1/PIK3R3/CXCL8/COL4A1/NOX4/SELE/EDN1/PIK3CA/VCAM1/EGR1/COL4A2/VEGFA/PLCB1/CDK4/PRKCA/TGFB2/PRKCB/PLCB4/ICAM1/PIK3R2/CCND1/MAPK10/PIK3R1/F3/CCL2	31	100	0.00311951
hsa05215	Prostate cancer	CDK2/E2F3/CCNE2/E2F1/MMP3/TCF7L1/ETV5/PIK3R3/MMP9/CCNE1/PLAU/LEF1/ERG/PIK3CA/CHUK/PLAT/AR/IL1R2/FGFR2/BAD/PIK3R2/CCND1/PDGFD/GSTP1/TMPRSS2/TGFA/PIK3R1/MAP2K2/PDGFC/PDGFRA	30	97	0.00363817
hsa05164	Influenza A	EIF2AK2/TBK1/STAT1/APAF1/TLR4/BAX/KPNA1/MX2/PIK3R3/CXCL8/OAS2/RSAD2/CASP8/PIK3CA/IFIH1/CXCL10/CHUK/SOCS3/MX1/PML/CDK4/OAS3/IRF9/PRKCA/PRKCB/ICAM1/TNFSF10/HLA-DOB/OAS1/PRSS2/IL18/TLR3/TMPRSS11D/NLRX1/PIK3R2/PRSS3/TPSAB1/TPSB2/PYCARD/IKBKE/TMPRSS2/PIK3R1/MAP2K2/DNAJB1/CCL2/FAS	46	172	0.00363817
hsa05170	Human immunodeficiency virus 1 infection	CDK1/WEE1/CHEK1/CXCR4/CCNB2/TBK1/APOBEC3B/CDC25C/GNB4/MAPK12/TLR2/PTK2/CCNB1/ATR/TLR4/BAX/NFATC1/PIK3R3/GNG2/CUL4B/PAK2/CASP8/NFATC3/PIK3CA/CALML4/PPP3R1/CHUK/MAP3K7/TRAF5/ITPR3/AP1S2/CD3G/CFL2/TAP2/PRKCA/PRKCB/TNFRSF1B/LIMK1/BST2/TAP1/ITPR2/CD4/BAD/PIK3R2/MAPK10/AP1S3/PIK3R1/CALML3/MAP2K2/TMEM173/BTRC/GNG11/FAS/FOS	54	212	0.00368206
hsa04657	IL-17 signaling pathway	TBK1/MMP3/MAPK12/CXCL8/MMP9/TNFAIP3/CASP8/CXCL10/CHUK/MAP3K7/TRAF5/IL17RB/MMP1/MMP13/CXCL1/CCL20/LCN2/IL17C/MAPK10/S100A9/IKBKE/MUC5B/CSF3/S100A7/MUC5AC/S100A8/CCL2/FOS/FOSB	29	94	0.00378664
hsa04360	Axon guidance	CXCR4/PTK2/ITGB1/PIK3R3/SEMA4F/NRP1/PLXNC1/PAK2/PLXNA3/NFATC3/PIK3CA/PPP3R1/ROCK2/SSH2/CFL2/PRKCA/MET/PLXNA1/DPYSL2/SRGAP1/FYN/LIMK1/EFNA1/EPHB2/EPHA1/MYL5/RHOD/BMP7/WNT4/PIK3R2/SLIT3/NGEF/EPHB6/ABLIM2/EPHA2/RGMA/PIK3R1/ABLIM3/BOC/SEMA5A/EFNA5/SLIT2/PARD6B/WNT5A/EFNB2/PTCH1/WNT5B	47	182	0.00578605
hsa05417	Lipid and atherosclerosis	TBK1/MMP3/MAPK12/TLR2/PTK2/APAF1/TLR4/BAX/NFATC1/LY96/PIK3R3/CXCL8/MMP9/SELE/CASP8/NFATC3/PIK3CA/CALML4/PPP3R1/ROCK2/NCF2/VAV2/VCAM1/CHUK/MAP3K7/PLCB1/LYN/CD14/MMP1/PRKCA/HSPA6/PLCB4/ABCG1/POU2F1/ICAM1/HSPA1L/CXCL1/TNFSF10/IL18/BAD/PIK3R2/CYP2J2/MAPK10/PYCARD/IKBKE/CYP2C9/PIK3R1/CALML3/POU2F3/CCL2/FAS/FOS/CD36	53	215	0.006995
hsa04610	Complement and coagulation cascades	PLAUR/C3AR1/C1QC/C1QB/SERPINE1/PLAU/VSIG4/ITGAM/C5/F2R/F5/C1S/C1QA/CFH/PLAT/CFD/BDKRB2/MASP1/F12/CLU/C4BPA/F3/SERPINB2/BDKRB1/PROS1/VWF	26	85	0.006995
hsa05205	Proteoglycans in cancer	MRAS/PLAUR/FN1/THBS1/MAPK12/TLR2/PTK2/TLR4/ITGB1/CBL/RRAS2/PIK3R3/SLC9A1/MMP9/HOXD10/PLAU/PIK3CA/WNT2/ROCK2/TWIST1/CTSL/VAV2/FZD6/VEGFA/GPC3/ITPR3/HCLS1/PPP1R12B/PRKCA/MET/TGFB2/SDC2/PRKCB/ESR1/WNT4/ITPR2/FZD10/PIK3R2/CCND1/TWIST2/PIK3R1/TIAM1/MAP2K2/FZD1/DCN/WNT5A/FAS/PTCH1/HBEGF/WNT5B/HPSE	51	205	0.006995
hsa05169	Epstein-Barr virus infection	CDK2/E2F3/CCNE2/NEDD4/EIF2AK2/E2F1/TBK1/MAPK12/STAT1/SKP2/TLR2/APAF1/BAX/PSMD2/PIK3R3/PSMD12/BCL2L11/CCNA2/CCNE1/OAS2/TNFAIP3/CASP8/PIK3CA/ISG15/CXCL10/CHUK/MAP3K7/TRAF5/SAP30/ENTPD1/CDK4/OAS3/IRF9/CD3G/LYN/TAP2/ICAM1/HLA-DOB/OAS1/TAP1/PIK3R2/CCND1/MAPK10/IKBKE/ENTPD3/PIK3R1/GADD45G/CCND2/FAS/GADD45B	50	202	0.00845052
hsa05162	Measles	CDK2/CCNE2/EIF2AK2/TBK1/STAT1/TLR2/APAF1/TLR4/BAX/MX2/PIK3R3/CCNE1/OAS2/TNFAIP3/CASP8/PIK3CA/IFIH1/CHUK/MAP3K7/CBLB/MX1/CDK4/OAS3/IRF9/CD3G/HSPA6/HSPA1L/OAS1/BAD/PIK3R2/CCND1/MAPK10/IKBKE/PIK3R1/CCND2/FAS/FOS	37	139	0.00960254
hsa00590	Arachidonic acid metabolism	CYP4F2/GPX7/LTC4S/PLA2G4F/EPHX2/ALOX15B/ALOX12/PLA2G6/CYP2J2/GPX3/AKR1C3/ALOX12B/PLA2G3/CYP2C9/CBR3/PLA2G4A/CYP4F3/GPX2/CBR1/PTGDS	20	61	0.00987417
hsa03440	Homologous recombination	TOPBP1/BRIP1/BLM/BRCA1/RAD54L/BRCA2/RAD51/POLD3/BARD1/MRE11/PALB2/RAD51C/TOP3A/RAD52/RAD54B	15	41	0.0118843
hsa05161	Hepatitis B	CDK2/E2F3/CCNE2/E2F1/TBK1/PCNA/BIRC5/MAPK12/STAT1/TLR2/APAF1/TLR4/BAX/NFATC1/PIK3R3/CXCL8/MMP9/CCNA2/CCNE1/CASP8/NFATC3/PIK3CA/IFIH1/CHUK/MAP3K7/STAT4/EGR2/PRKCA/TGFB2/PRKCB/TLR3/BAD/PIK3R2/MAPK10/IKBKE/PIK3R1/MAP2K2/FAS/FOS/SLC10A1/EGR3	41	162	0.0130413
hsa04620	Toll-like receptor signaling pathway	TBK1/MAPK12/STAT1/TLR2/TLR4/LY96/SPP1/PIK3R3/CXCL8/CD86/TLR8/CASP8/CXCL11/PIK3CA/CXCL9/CXCL10/CHUK/MAP3K7/CCL4/CD14/TOLLIP/TLR3/PIK3R2/MAPK10/IKBKE/PIK3R1/MAP2K2/TLR5/FOS	29	104	0.0131255
hsa04666	Fc gamma R-mediated phagocytosis	ASAP1/MARCKSL1/PIK3R3/WASF1/FCGR2A/FCGR3B/PIK3CA/VAV2/SPHK1/CFL2/LYN/PRKCA/PRKCB/PLPP2/PTPRC/ARPC1B/LIMK1/PLA2G4F/ACTR3C/PLA2G6/PIK3R2/PLA2G4A/BIN1/PIK3R1/PLPP3/ASAP3/GAB2	27	97	0.0188193
hsa04310	Wnt signaling pathway	SIAH1/TCF7L1/CACYBP/NFATC1/AXIN1/CTBP2/DVL3/NOTUM/LEF1/NFATC3/WNT2/PPP3R1/ROCK2/SENP2/RUVBL1/MAP3K7/FZD6/PLCB1/PRKCA/PRKCB/RSPO3/PLCB4/WISP1/WNT4/FZD10/CCND1/MAPK10/LGR6/SOX17/PRICKLE2/DKK2/MMP7/TLE2/CCND2/BTRC/FZD1/WIF1/WNT5A/SFRP1/DKK1/WNT5B	41	166	0.0188577
hsa05135	Yersinia infection	TBK1/FN1/MAPK12/PTK2/TLR4/ITGB1/NFATC1/PIK3R3/CXCL8/FCGR2A/WIPF3/NFATC3/PIK3CA/ROCK2/ARHGEF7/VAV2/CHUK/MAP3K7/LCP2/FYB1/WIPF1/ARPC1B/LIMK1/ACTR3C/IL18/BAIAP2/CD4/PIK3R2/MAPK10/RPS6KA6/PYCARD/PIK3R1/MAP2K2/CCL2/FOS	35	137	0.02066
hsa05167	Kaposi sarcoma-associated herpesvirus infection	E2F3/EIF2AK2/E2F1/TBK1/GNB4/MAPK12/STAT1/TCF7L1/MICB/BAX/NFATC1/ANGPT2/CCR1/PIK3R3/CXCL8/GNG2/CD86/LEF1/CASP8/NFATC3/PIK3CA/CALML4/PPP3R1/CHUK/VEGFA/ITPR3/CDK4/IRF9/LYN/PIK3CG/ICAM1/CXCL1/CLEC2B/TLR3/ITPR2/PIK3R2/CCND1/MAPK10/IKBKE/PIK3R1/CALML3/MAP2K2/GNG11/FAS/ZFP36/FOS	46	193	0.0206784
hsa04061	Viral protein interaction with cytokine and cytokine receptor	CXCR4/IL24/CCL8/CCR1/CXCL8/CXCL11/CCL18/CXCL9/CXCL10/TNFRSF10D/CCL4/CXCL13/CCL19/TNFRSF1B/IL10RA/CXCL1/TNFSF10/ACKR3/CCL20/CXCR2/IL18/CXCR3/CXCL14/IL20RA/IL22RA1/CX3CR1/CCL2	27	100	0.0258644
hsa05144	Malaria	THBS1/TLR2/TLR4/CXCL8/SELE/VCAM1/COMP/MET/TGFB2/SDC2/ICAM1/IL18/CSF3/HBB/CCL2/CD36	16	50	0.029073
hsa04210	Apoptosis	PARP2/BIRC5/APAF1/BAX/PARP1/PIK3R3/LMNB1/BCL2L11/CASP8/PIK3CA/CTSL/CHUK/CTSS/ITPR3/CSF2RB/GZMB/CTSZ/LMNB2/BCL2A1/TNFSF10/BIRC3/ITPR2/BAD/PIK3R2/TP53AIP1/MAPK10/ENDOG/PIK3R1/MAP2K2/GADD45G/TUBA1A/FAS/FOS/GADD45B	34	136	0.0299043
hsa05166	Human T-cell leukemia virus 1 infection	CDK2/CDKN2A/E2F3/CHEK1/CCNE2/E2F1/CCNB2/BUB1B/ATR/BAX/NFATC1/PIK3R3/NRP1/TRRAP/CCNA2/CCNE1/ETS2/MAD2L1/NFATC3/PIK3CA/PPP3R1/CHUK/EGR1/CDC20/IL15RA/CHEK2/CDKN2C/PTTG1/CDK4/EGR2/CD3G/TGFB2/ICAM1/HLA-DOB/IL1R2/CD4/PIK3R2/CCND1/MAPK10/MAD1L1/TSPO/MSX2/MSX1/PIK3R1/KAT2B/MAP2K2/MMP7/CCND2/ZFP36/FOS	50	219	0.0305141
hsa00240	Pyrimidine metabolism	TYMS/RRM2/DUT/TK1/CMPK2/CTPS1/UMPS/RRM1/DCK/ENTPD1/DTYMK/CDA/NT5C2/UPP1/ENTPD3/ENPP3/NT5E	17	56	0.0366026
hsa05214	Glioma	CDKN2A/E2F3/E2F1/BAX/PIK3R3/PIK3CA/CALML4/CDK4/PRKCA/PRKCB/PIK3R2/CCND1/TGFA/PIK3R1/CALML3/MAP2K2/CAMK1D/SHC3/GADD45G/GADD45B/PDGFRA	21	75	0.0389841
hsa04621	NOD-like receptor signaling pathway	AIM2/TBK1/RIPK2/MAPK12/STAT1/TLR4/GBP5/DHX33/NAIP/GBP1/CXCL8/OAS2/PANX1/TNFAIP3/CASP8/CARD8/CHUK/MAP3K7/TRAF5/PLCB1/ITPR3/OAS3/IRF9/ANTXR2/PLCB4/TRPM7/IFI16/SHARPIN/CXCL1/BIRC3/OAS1/IL18/ITPR2/NLRX1/CARD6/NOD2/MAPK10/PYCARD/IKBKE/TMEM173/CARD18/CCL2	42	181	0.0402067
hsa04151	PI3K-Akt signaling pathway	CDK2/BRCA1/CCNE2/PIK3AP1/FN1/GNB4/THBS1/TLR2/PTK2/TLR4/LAMA4/VEGFC/ITGB1/ANGPT2/MTCP1/OSMR/SPP1/PIK3R3/GNG2/COL4A1/ITGA1/BCL2L11/PKN3/CCNE1/PIK3CA/CHUK/YWHAH/COL4A2/COMP/VEGFA/PPP2R3C/IL7R/MYB/LAMC1/CDK4/F2R/PRKCA/MET/MAGI2/LAMC2/PIK3CG/INSR/ITGB4/EFNA1/DDIT4/GYS2/MAGI1/FGFR2/BAD/PIK3R2/CCND1/EREG/LPAR5/PDGFD/EPHA2/LPAR6/CSF3/FGFR3/TGFA/PIK3R1/MAP2K2/MLST8/AREG/PPP2R2C/LAMA2/EFNA5/COL9A1/NTF3/CCN…	74	354	0.0402067
hsa05202	Transcriptional misregulation in cancer	NSD2/MLF1/MMP3/PTK2/BAX/ETV5/HHEX/CXCL8/MMP9/CD86/CCNA2/PLAU/ETV1/ERG/CDK14/PBX3/SIX4/REL/ITGAM/MEF2C/CDKN2C/PML/FUT8/GZMB/CD14/MET/FLI1/DUSP6/BCL2A1/PAX5/BIRC3/HIST1H3G/PLAT/PTCRA/HPGD/IL1R2/PAX8/TMPRSS2/PROM1/GADD45G/JUP/CCND2/BMP2K/GADD45B	44	192	0.0402067
hsa05212	Pancreatic cancer	CDKN2A/E2F3/E2F1/STAT1/BRCA2/RAD51/BAX/PIK3R3/PIK3CA/CHUK/VEGFA/CDK4/TGFB2/BAD/PIK3R2/CCND1/MAPK10/TGFA/PIK3R1/GADD45G/GADD45B	21	76	0.0402067
hsa03430	Mismatch repair	EXO1/RFC3/RFC4/MSH6/PCNA/POLD3/MSH2/LIG1/RFC5	9	23	0.0402067
hsa05210	Colorectal cancer	MSH6/BIRC5/TCF7L1/BAX/PIK3R3/AXIN1/BCL2L11/LEF1/PIK3CA/MSH2/TGFB2/BAD/PIK3R2/CCND1/EREG/MAPK10/TGFA/PIK3R1/MAP2K2/AREG/GADD45G/FOS/GADD45B	23	86	0.0413148
hsa05150	Staphylococcus aureus infection	C3AR1/C1QC/C1QB/FCGR2A/FCGR3B/FPR3/ITGAM/C5/C1S/ICAM1/C1QA/HLA-DOB/KRT19/CFH/CFD/KRT13/DEFB1/KRT32/KRT15/MASP1/KRT10/DSG1/KRT24/KRT23/KRT36	25	96	0.0417379
hsa05225	Hepatocellular carcinoma	ACTL6A/CDKN2A/E2F3/TXNRD1/E2F1/TCF7L1/BAX/PIK3R3/AXIN1/DVL3/LEF1/PIK3CA/WNT2/DPF1/FZD6/CDK4/PRKCA/MET/TGFB2/PRKCB/WNT4/BAD/GSTA4/FZD10/PIK3R2/CCND1/GSTP1/SMARCD3/TGFA/PIK3R1/MAP2K2/SHC3/GSTO2/GADD45G/FZD1/WNT5A/HMOX1/WNT5B/GADD45B	39	168	0.0438725
hsa05171	Coronavirus disease - COVID-19	C3AR1/EIF2AK2/TBK1/MMP3/MAPK12/STAT1/C1QC/TLR2/TLR4/C1QB/MX2/PIK3R3/NRP1/CXCL8/FCGR2A/OAS2/TLR8/PIK3CA/ISG15/IFIH1/CXCL10/CHUK/MAP3K7/MX1/C5/OAS3/IRF9/MMP1/PRKCA/PRKCB/C1S/C1QA/OAS1/CFD/RPLP2/TLR3/RPL10L/PIK3R2/MAPK10/RPL36/IKBKE/ACE2/MASP1/CSF3/TMPRSS2/PIK3R1/TMEM173/CCL2/HBEGF/FOS/VWF	51	232	0.0438725
hsa05142	Chagas disease	MAPK12/C1QC/TLR2/TLR4/C1QB/SERPINE1/PIK3R3/CXCL8/CASP8/PIK3CA/CHUK/PLCB1/CD3G/TGFB2/PLCB4/C1QA/BDKRB2/PIK3R2/MAPK10/GNAL/GNA15/PIK3R1/PPP2R2C/CCL2/FAS/FOS	26	102	0.0438725
hsa04668	TNF signaling pathway	MMP3/MAPK12/VEGFC/PIK3R3/MMP9/SELE/TNFAIP3/CASP8/EDN1/PIK3CA/CXCL10/VCAM1/CHUK/MAP3K7/SOCS3/TRAF5/TNFRSF1B/ICAM1/CXCL1/CCL20/BIRC3/PIK3R2/NOD2/MAPK10/PIK3R1/CCL2/FAS/FOS	28	112	0.0438725
hsa05219	Bladder cancer	CDKN2A/E2F3/E2F1/THBS1/CXCL8/MMP9/VEGFA/CDK4/MMP1/CCND1/FGFR3/MAP2K2/HBEGF	13	41	0.0473811
hsa04960	Aldosterone-regulated sodium reabsorption	NEDD4L/PIK3R3/PIK3CA/PRKCA/PRKCB/INSR/SCNN1B/SCNN1G/PIK3R2/SCNN1A/PIK3R1/IRS1	12	37	0.0495372
hsa05143	African trypanosomiasis	LAMA4/SELE/VCAM1/PLCB1/PRKCA/PRKCB/PLCB4/ICAM1/IDO1/IL18/HBB/FAS	12	37	0.0495372
hsa04114	Oocyte meiosis	CDK2/CDK1/AURKA/FBXO5/BUB1/SMC1A/CCNE2/CCNB2/PKMYT1/CDC25C/MAPK12/CCNB1/CCNE1/MAD2L1/CALML4/PPP3R1/SGO1/YWHAH/CDC20/ITPR3/STAG3/PTTG1/SMC3/AR/ITPR2/PGR/CPEB2/RPS6KA6/MAD1L1/CALML3/BTRC	31	129	0.0497193
hsa05165	Human papillomavirus infection	CDK2/RBL1/CCNE2/EIF2AK2/E2F1/TBK1/PRKCI/FN1/THBS1/STAT1/TCF7L1/PTK2/ATR/BAX/LAMA4/ITGB1/MX2/SPP1/PIK3R3/ATP6V1C1/COL4A1/AXIN1/ITGA1/CCNA2/DVL3/CCNE1/CASP8/PIK3CA/WNT2/ISG15/CHUK/OASL/FZD6/COL4A2/COMP/VEGFA/PPP2R3C/MX1/LAMC1/CDK4/IRF9/HEY2/LAMC2/ITGB4/MAML3/WNT4/TLR3/MAGI1/ATP6V1C2/CRB3/BAD/FZD10/PIK3R2/CCND1/IKBKE/PIK3R1/MAP2K2/PPP2R2C/LAMA2/COL9A1/CCND2/FZD1/PARD6B/PTGER4/WNT5A/FAS/VWF/WNT5B	68	331	0.0591591
hsa05160	Hepatitis C	CDK2/E2F3/EIF2AK2/E2F1/TBK1/STAT1/APAF1/BAX/MX2/PIK3R3/OAS2/RSAD2/CASP8/PIK3CA/CXCL10/CHUK/YWHAH/SOCS3/MX1/CDK4/OAS3/IRF9/IFIT1/CLDN1/OAS1/TLR3/BAD/PIK3R2/CCND1/IKBKE/CLDN10/PIK3R1/MAP2K2/PPP2R2C/CLDN8/FAS	36	157	0.0591591
hsa05220	Chronic myeloid leukemia	CDKN2A/E2F3/E2F1/BAX/CBL/PIK3R3/CTBP2/PIK3CA/CHUK/CDK4/TGFB2/BAD/PIK3R2/CCND1/PIK3R1/MAP2K2/SHC3/GADD45G/GAB2/GADD45B	20	76	0.0624002
hsa00480	Glutathione metabolism	RRM2/TXNDC12/LAP3/SMS/RRM1/GCLM/GPX7/GGT6/GSTA4/GPX3/ANPEP/GSTP1/OPLAH/GPX2/GSTO2/ODC1	16	57	0.062411
hsa05134	Legionellosis	TLR2/APAF1/TLR4/NAIP/CXCL8/SEC22B/CASP8/ITGAM/CD14/HSPA6/HSPA1L/CXCL1/IL18/PYCARD/TLR5/BNIP3	16	57	0.062411
hsa04072	Phospholipase D signaling pathway	MRAS/AGPAT5/RRAS2/PIK3R3/CXCL8/PIK3CA/SPHK1/FCER1G/PLCB1/DNM1/F2R/AVPR1A/PRKCA/PIK3CG/PLCB4/PLPP2/INSR/FYN/PLA2G4F/CXCR2/PIK3R2/LPAR5/FCER1A/PDGFD/DNM3/PLA2G4A/LPAR6/PIK3R1/MAP2K2/SHC3/PLPP3/GAB2/PDGFC/PDGFRA	34	148	0.0635295
hsa05221	Acute myeloid leukemia	TCF7L1/PIK3R3/CCNA2/LEF1/PIK3CA/PIM2/CHUK/ITGAM/PML/CD14/DUSP6/BCL2A1/BAD/PIK3R2/CCND1/PIK3R1/MAP2K2/JUP	18	67	0.0635295
hsa04810	Regulation of actin cytoskeleton	MRAS/IQGAP3/CXCR4/ACTN1/FN1/PTK2/ITGB1/RRAS2/PIK3R3/SLC9A1/WASF1/ITGA1/PAK2/PIK3CA/ROCK2/ARHGEF7/VAV2/SSH2/SPATA13/ITGAM/PFN2/DIAPH3/F2R/CYFIP2/CFL2/PPP1R12B/ARPC1B/ITGB4/LIMK1/MYH11/MYL5/ACTR3C/BAIAP2/BDKRB2/FGFR2/PIK3R2/LPAR5/PDGFD/FGFR3/PIK3R1/TIAM1/MAP2K2/BDKRB1/DIAPH2/PDGFC/MYLK/PDGFRA	47	218	0.0635295
hsa05223	Non-small cell lung cancer	CDKN2A/E2F3/E2F1/BAX/PIK3R3/PIK3CA/CDK4/PRKCA/MET/KIF5C/PRKCB/BAD/PIK3R2/CCND1/TGFA/PIK3R1/MAP2K2/GADD45G/GADD45B	19	72	0.0635295
hsa01524	Platinum drug resistance	CDKN2A/BRCA1/MSH6/TOP2A/BIRC5/APAF1/BAX/PIK3R3/CASP8/PIK3CA/MSH2/BIRC3/BAD/GSTA4/PIK3R2/GSTP1/PIK3R1/GSTO2/FAS	19	73	0.0722489
hsa04370	VEGF signaling pathway	MAPK12/PTK2/PIK3R3/PIK3CA/PPP3R1/SPHK1/VEGFA/PRKCA/PRKCB/PLA2G4F/BAD/PIK3R2/MAPKAPK3/PLA2G4A/PIK3R1/MAP2K2	16	59	0.07599
hsa04625	C-type lectin receptor signaling pathway	MRAS/MAPK12/STAT1/NFATC1/RRAS2/PIK3R3/CASP8/NFATC3/PIK3CA/CALML4/PPP3R1/CHUK/FCER1G/CBLB/ITPR3/EGR2/IRF9/ITPR2/PIK3R2/MAPK10/PYCARD/IKBKE/PIK3R1/CALML3/EGR3	25	104	0.07599
hsa04660	T cell receptor signaling pathway	MAPK12/NFATC1/PIK3R3/PAK2/NFATC3/PIK3CA/PPP3R1/VAV2/CHUK/MAP3K7/LCP2/CTLA4/CBLB/ICOS/CDK4/CD3G/ITK/PTPRC/FYN/CD4/PIK3R2/MAPK10/PIK3R1/MAP2K2/FOS	25	104	0.07599
hsa04924	Renin secretion	GUCY1B1/PDE1A/EDN1/CALML4/PPP3R1/PLCB1/ITPR3/ADRB1/PLCB4/CLCA4/EDN3/ITPR2/ADRB2/CALML3/AQP1/CLCA2/PTGER4/EDNRA	18	69	0.0771249
hsa04510	Focal adhesion	ACTN1/FN1/THBS1/PTK2/LAMA4/VEGFC/ITGB1/SPP1/PIK3R3/COL4A1/ITGA1/PARVG/PAK2/PIK3CA/ROCK2/VAV2/COL4A2/COMP/VEGFA/LAMC1/PPP1R12B/PRKCA/MET/LAMC2/PRKCB/FYN/ITGB4/BIRC3/MYL5/BAD/PIK3R2/CCND1/MAPK10/PDGFD/PIK3R1/SHC3/LAMA2/COL9A1/CCND2/PDGFC/MYLK/VWF/PDGFRA	43	201	0.0832938
hsa00330	Arginine and proline metabolism	LAP3/SMS/AGMAT/P4HA1/SMOX/ALDH2/MAOB/MAOA/ARG2/ALDH4A1/AOC1/GATM/ARG1/ODC1	14	51	0.0932896
hsa04062	Chemokine signaling pathway	CXCR4/CCL8/GNB4/STAT1/PTK2/CCR1/PIK3R3/CXCL8/GNG2/CXCL11/CCL18/PIK3CA/ROCK2/CXCL9/CXCL10/VAV2/CHUK/CCL4/PLCB1/CXCL13/LYN/CXCL16/ITK/PIK3CG/PRKCB/CCL19/GRK3/PLCB4/CXCL1/CCL20/CXCR2/CXCR3/CXCL14/BAD/PIK3R2/PIK3R1/TIAM1/SHC3/CX3CR1/GNG11/CCL2	41	192	0.09407
hsa00561	Glycerolipid metabolism	AGPAT5/AKR1B1/LIPG/PLPP2/CEL/GPAT4/GK/GPAT2/MGLL/AKR1B10/MBOAT2/DGAT2/PNLIPRP3/ALDH2/PLPP3/LPIN1	16	61	0.0942165
hsa05133	Pertussis	MAPK12/C1QC/TLR4/ITGB1/C1QB/LY96/CXCL8/CALML4/ITGAM/C5/CFL2/CD14/C1S/C1QA/MAPK10/PYCARD/C4BPA/CALML3/FOS	19	76	0.0942165
hsa05418	Fluid shear stress and atherosclerosis	MAPK12/PTK2/PIK3R3/MMP9/SELE/EDN1/PIK3CA/CALML4/NCF2/CTSL/VCAM1/CHUK/MAP3K7/ACVR1/VEGFA/MEF2C/SDC2/ICAM1/PLAT/IL1R2/GSTA4/PIK3R2/MAPK10/GSTP1/PIK3R1/CALML3/GSTO2/CCL2/HMOX1/DUSP1/FOS	31	139	0.0968115
hsa04014	Ras signaling pathway	ABL2/MRAS/TBK1/GNB4/VEGFC/ANGPT2/RRAS2/PIK3R3/GNG2/PAK2/ETS2/PIK3CA/CALML4/PLA1A/CHUK/VEGFA/REL/RASGRF2/PRKCA/MET/PRKCB/RASGRP3/INSR/EFNA1/PLA2G4F/PLA2G6/RASAL1/FGFR2/BAD/PIK3R2/MAPK10/PDGFD/EPHA2/PLA2G3/PLA2G4A/FGFR3/TGFA/PIK3R1/TIAM1/CALML3/MAP2K2/SHC3/EFNA5/NTF3/GNG11/GAB2/PDGFC/PDGFRA	48	232	0.0968115
hsa03410	Base excision repair	POLE2/PARP2/MBD4/FEN1/PCNA/PARP1/POLD3/POLE/LIG1/APEX2	10	33	0.0968115
hsa04015	Rap1 signaling pathway	MRAS/PRKCI/THBS1/MAPK12/VEGFC/ITGB1/ANGPT2/PIK3R3/PIK3CA/CALML4/VAV2/LCP2/VEGFA/PLCB1/ITGAM/PRKD1/PFN2/APBB1IP/F2R/PRKCA/MET/MAGI2/PRKCB/RASGRP3/PLCB4/FYB1/INSR/EFNA1/MAGI1/FGFR2/RGS14/PIK3R2/LPAR5/PDGFD/EPHA2/FGFR3/PIK3R1/TIAM1/CALML3/MAP2K2/EFNA5/PARD6B/PDGFC/PDGFRA	44	210	0.0968115
hsa00100	Steroid biosynthesis	CYP27B1/LBR/SOAT1/CEL/TM7SF2/SC5D/MSMO1	7	20	0.098928
hsa05218	Melanoma	CDKN2A/E2F3/E2F1/BAX/PIK3R3/PIK3CA/CDK4/MET/BAD/PIK3R2/CCND1/PDGFD/PIK3R1/MAP2K2/GADD45G/PDGFC/GADD45B/PDGFRA	18	72	0.098928
hsa04071	Sphingolipid signaling pathway	MAPK12/BAX/CERS6/PIK3R3/PIK3CA/ROCK2/SPHK1/FCER1G/PPP2R3C/PLCB1/PRKCA/PRKCB/PLCB4/FYN/SMPD2/BDKRB2/CERS4/PIK3R2/MAPK10/SGPP2/CERS3/FCER1A/PIK3R1/MAP2K2/PPP2R2C/DEGS1/GAB2	27	119	0.0993385
hsa01522	Endocrine resistance	CDKN2A/E2F3/E2F1/MAPK12/PTK2/BAX/PIK3R3/MMP9/PIK3CA/MED1/CDKN2C/CDK4/ESR1/BAD/PIK3R2/CCND1/MAPK10/PIK3R1/MAP2K2/SHC3/BIK/HBEGF/FOS	23	98	0.0993385
hsa04750	Inflammatory mediator regulation of TRP channels	MAPK12/PIK3R3/PIK3CA/CALML4/PLCB1/ITPR3/PRKCA/PRKCB/PLCB4/PLA2G4F/P2RY2/ALOX12/BDKRB2/PLA2G6/ITPR2/PIK3R2/CYP2J2/MAPK10/PLA2G4A/PIK3R1/CALML3/BDKRB1/PTGER4	23	98	0.0993385
Count: number of DEGs found in pathway. Size: total number of genes in pathway. Q-value < 0.1 is considered as statistically significant.
